# Supplementary material for: Identification of the egusi seed trait locus (eg) and its suppressor gene associated with the thin seed coat trait in watermelon
Source: Front Plant Sci. 2023 Jan 30;14:1018975. doi: 10.3389/fpls.2023.1018975 (PMC9923051; doi:10.3389/fpls.2023.1018975)
Supplement: Supplementary file 6 [file Table_1.xlsx]

## Sheet: Sheet1
Supplementary Table 1 summary of the sequening data.
Sample code	Clean Bases (bp)	GC (%)	Q30(%)	SNP number	Insertion Number	Deletion Number
Non-egusi1-pool	10214179051	0.3572	92.37	869639	121993	119758
Non-egusi2-pool	9908483050	0.3603	92.89	863663	121810	119116
Non-egusi3-pool	9396887609	0.3551	93.18	856698	121076	118468
Egusi-pool	14648647498	0.371	92.6	883090	126426	123277
B3	10927561913	0.3543	92.05
B4	11462942093	0.3582	92.15
X1625	12474009834	0.34	95.26
B3-21-1dpa	10141873800	0.4519	94.31
B3-21-2dpa	7797338700	0.4847	92.77
B3-27dpa	6589754400	0.4623	93.78
B4-21-1dpa	6918450900	0.48	94.28
B4-21-2dpa	8356893000	0.48	93.86
B4-27dpa	9847669500	0.45	92.58
X1625-21-1dpa	8227599300	0.4873	94.13
X1625-21-2dpa	8479475700	0.4757	93.56
X1625-27dpa	11608259700	0.4614	93.89
