# Supplementary material for: Identification of the egusi seed trait locus (eg) and its suppressor gene associated with the thin seed coat trait in watermelon
Source: Front Plant Sci. 2023 Jan 30;14:1018975. doi: 10.3389/fpls.2023.1018975 (PMC9923051; doi:10.3389/fpls.2023.1018975)
Supplement: Supplementary file 7 [file Table_2.xlsx]

## Sheet: Sheet1
Supplementary Table 2 Genetic map based on the BC1F1 (19CB2) population.
Linkage	Marker	Genetic distance (cM)	Chromosome	Position (bp)	The sequence of reference	The sequence of mutation
1	chr1_3566099	0	chr1	3566099	G	T
1	chr1_3572358	0	chr1	3572358	G	T
1	chr1_3572397	0	chr1	3572397	G	A
1	chr1_3572600	0	chr1	3572600	T	C
1	chr1_3577466	0	chr1	3577466	A	T
1	chr1_3577467	0	chr1	3577467	C	T
1	chr1_3730041	0	chr1	3730041	C	G
1	chr1_3832294	0	chr1	3832294	CTA	C
1	chr1_3977268	0	chr1	3977268	G	A
1	chr1_3996328	0	chr1	3996328	G	A
1	chr1_4020450	0	chr1	4020450	T	C
1	chr1_4020462	0	chr1	4020462	C	T
1	chr1_4202356	0	chr1	4202356	G	A
1	chr1_4213299	0	chr1	4213299	TAGA	T
1	chr1_4279335	0	chr1	4279335	G	T
1	chr1_4327355	0	chr1	4327355	A	G
1	chr1_4330659	0	chr1	4330659	C	T
1	chr1_4354788	0	chr1	4354788	A	C
1	chr1_4419141	0	chr1	4419141	G	C
1	chr1_4471039	0	chr1	4471039	C	CAAAA
1	chr1_3047111	0.546	chr1	3047111	T	A
1	chr1_3047137	0.546	chr1	3047137	T	G
1	chr1_3057003	0.546	chr1	3057003	C	T
1	chr1_3066738	0.546	chr1	3066738	C	T
1	chr1_3203133	0.546	chr1	3203133	A	T
1	chr1_3203380	0.546	chr1	3203380	T	C
1	chr1_3203419	0.546	chr1	3203419	A	C
1	chr1_3203545	0.546	chr1	3203545	T	C
1	chr1_3203590	0.546	chr1	3203590	T	G
1	chr1_3216099	0.546	chr1	3216099	G	C
1	chr1_3216114	0.546	chr1	3216114	C	G
1	chr1_3216137	0.546	chr1	3216137	G	A
1	chr1_3275399	0.546	chr1	3275399	T	C
1	chr1_3275400	0.546	chr1	3275400	G	A
1	chr1_3275404	0.546	chr1	3275404	A	T
1	chr1_3275410	0.546	chr1	3275410	G	C
1	chr1_3275427	0.546	chr1	3275427	G	C
1	chr1_3275465	0.546	chr1	3275465	C	T
1	chr1_3275487	0.546	chr1	3275487	T	C
1	chr1_3296482	0.546	chr1	3296482	G	T
1	chr1_3296486	0.546	chr1	3296486	GA	G
1	chr1_3296488	0.546	chr1	3296488	A	C
1	chr1_3296523	0.546	chr1	3296523	A	G
1	chr1_3296546	0.546	chr1	3296546	G	A
1	chr1_3424467	0.546	chr1	3424467	A	G
1	chr1_4512146	0.546	chr1	4512146	T	G
1	chr1_2575106	0.794	chr1	2575106	A	T
1	chr1_2676161	0.794	chr1	2676161	A	T
1	chr1_2697199	0.794	chr1	2697199	G	T
1	chr1_2697201	0.794	chr1	2697201	A	G
1	chr1_2697217	0.794	chr1	2697217	T	C
1	chr1_2697234	0.794	chr1	2697234	A	G
1	chr1_2697310	0.794	chr1	2697310	C	T
1	chr1_2697316	0.794	chr1	2697316	A	G
1	chr1_2697509	0.794	chr1	2697509	G	A
1	chr1_2697564	0.794	chr1	2697564	T	C
1	chr1_2697690	0.794	chr1	2697690	C	T
1	chr1_2697883	0.794	chr1	2697883	A	G
1	chr1_2697901	0.794	chr1	2697901	C	T
1	chr1_2697935	0.794	chr1	2697935	A	G
1	chr1_2710113	0.794	chr1	2710113	A	T
1	chr1_2710116	0.794	chr1	2710116	T	C
1	chr1_2710160	0.794	chr1	2710160	G	A
1	chr1_2710163	0.794	chr1	2710163	A	G
1	chr1_2710164	0.794	chr1	2710164	G	A
1	chr1_2746554	0.794	chr1	2746554	T	C
1	chr1_2840435	0.794	chr1	2840435	G	A
1	chr1_2848813	0.794	chr1	2848813	A	G
1	chr1_2901560	0.794	chr1	2901560	T	C
1	chr1_2927937	0.794	chr1	2927937	G	A
1	chr1_2970752	0.794	chr1	2970752	G	A
1	chr1_2970782	0.794	chr1	2970782	A	G
1	chr1_2970946	0.794	chr1	2970946	T	C
1	chr1_2980382	0.794	chr1	2980382	A	C
1	chr1_2980389	0.794	chr1	2980389	C	T
1	chr1_2981277	0.794	chr1	2981277	T	G
1	chr1_2981490	0.794	chr1	2981490	T	C
1	chr1_2981492	0.794	chr1	2981492	A	G
1	chr1_2468821	1.312	chr1	2468821	T	C
1	chr1_2497361	1.312	chr1	2497361	T	A
1	chr1_2298208	1.84	chr1	2298208	C	T
1	chr1_2197115	4.027	chr1	2197115	C	T
1	chr1_2058558	4.573	chr1	2058558	T	A
1	chr1_1784355	5.527	chr1	1784355	AAGGGGAAATT	A
1	chr1_1807977	5.527	chr1	1807977	A	C
1	chr1_1737532	6.098	chr1	1737532	T	C
1	chr1_1655262	6.68	chr1	1655262	C	CTA
1	chr1_1662290	6.68	chr1	1662290	G	T
1	chr1_1689634	6.68	chr1	1689634	ATC	A
1	chr1_1693288	6.68	chr1	1693288	A	G
1	chr1_1704848	6.68	chr1	1704848	T	A
1	chr1_1596952	7.261	chr1	1596952	C	T
1	chr1_1316205	7.823	chr1	1316205	C	T
1	chr1_1316965	7.823	chr1	1316965	C	T
1	chr1_1317000	7.823	chr1	1317000	C	T
1	chr1_1528085	7.823	chr1	1528085	T	A
1	chr1_1242536	8.977	chr1	1242536	A	G
1	chr1_1187029	10.136	chr1	1187029	CTCT	C
1	chr1_1011461	10.718	chr1	1011461	G	GTTTTC
1	chr1_1163062	10.718	chr1	1163062	C	T
1	chr1_848687	11.868	chr1	848687	T	C
1	chr1_957939	11.868	chr1	957939	G	T
1	chr1_987970	11.868	chr1	987970	G	A
1	chr1_706966	13.014	chr1	706966	G	C
1	chr1_766988	13.014	chr1	766988	AT	A
1	chr1_781237	13.014	chr1	781237	A	C
1	chr1_368874	14.152	chr1	368874	A	T
1	chr1_413524	14.152	chr1	413524	T	C
1	chr1_485756	14.152	chr1	485756	GCGGCGA	G
1	chr1_538678	14.152	chr1	538678	A	G
1	chr1_560597	14.152	chr1	560597	T	A
1	chr1_560664	14.152	chr1	560664	T	C
1	chr1_585991	14.152	chr1	585991	TTA	T
1	chr1_602944	14.152	chr1	602944	G	A
1	chr1_315575	14.713	chr1	315575	G	A
1	chr1_328992	14.713	chr1	328992	T	C
1	chr1_329048	14.713	chr1	329048	C	T
1	chr1_24039	15.273	chr1	24039	AT	A
1	chr1_24041	15.273	chr1	24041	G	A
1	chr1_24220	15.273	chr1	24220	G	A
1	chr1_48460	15.273	chr1	48460	G	GTAAAAT
1	chr1_56151	15.273	chr1	56151	C	T
1	chr1_160797	15.273	chr1	160797	C	T
1	chr1_166200	15.273	chr1	166200	C	T
1	chr1_166263	15.273	chr1	166263	C	T
1	chr1_223182	15.273	chr1	223182	G	A
1	chr1_240144	15.273	chr1	240144	C	T
1	chr1_8543149	21.181	chr1	8543149	T	A
1	chr1_8611682	22.344	chr1	8611682	A	T
1	chr1_8632364	23.231	chr1	8632364	G	C
1	chr1_8738382	24.9	chr1	8738382	A	G
1	chr1_8751768	24.9	chr1	8751768	C	T
1	chr1_8777934	24.9	chr1	8777934	G	A
1	chr1_8784648	24.9	chr1	8784648	T	A
1	chr1_8791547	24.9	chr1	8791547	G	A
1	chr1_9110516	25.458	chr1	9110516	T	C
1	chr1_9259361	25.458	chr1	9259361	C	T
1	chr1_9268001	25.458	chr1	9268001	C	T
1	chr1_9268033	25.458	chr1	9268033	A	G
1	chr1_9268321	25.458	chr1	9268321	A	G
1	chr1_9275477	25.458	chr1	9275477	G	C
1	chr1_9296645	25.458	chr1	9296645	C	A
1	chr1_9334395	25.458	chr1	9334395	A	G
1	chr1_9349048	26.015	chr1	9349048	C	A
1	chr1_9403401	26.015	chr1	9403401	A	C
1	chr1_9432491	26.015	chr1	9432491	C	T
1	chr1_9451868	26.576	chr1	9451868	C	T
1	chr1_9461740	26.576	chr1	9461740	T	C
1	chr1_9461928	26.576	chr1	9461928	T	C
1	chr1_9462095	26.576	chr1	9462095	A	G
1	chr1_9481976	26.576	chr1	9481976	A	G
1	chr1_9490564	26.576	chr1	9490564	C	T
1	chr1_9545965	26.576	chr1	9545965	A	G
1	chr1_9588189	26.576	chr1	9588189	A	T
1	chr1_9665004	26.576	chr1	9665004	G	T
1	chr1_9684222	26.576	chr1	9684222	C	A
1	chr1_9691113	26.576	chr1	9691113	C	A
1	chr1_9691180	26.576	chr1	9691180	T	C
1	chr1_9691727	26.576	chr1	9691727	GT	G
1	chr1_9715777	26.576	chr1	9715777	C	T
1	chr1_9801430	26.576	chr1	9801430	C	T
1	chr1_9801454	26.576	chr1	9801454	G	C
1	chr1_9812602	26.576	chr1	9812602	C	G
1	chr1_9878039	27.691	chr1	9878039	T	C
1	chr1_10023875	28.248	chr1	10023875	G	A
1	chr1_10100886	28.806	chr1	10100886	G	A
1	chr1_10126146	28.806	chr1	10126146	A	G
1	chr1_10126164	28.806	chr1	10126164	C	T
1	chr1_10126240	28.806	chr1	10126240	G	A
1	chr1_10136427	29.359	chr1	10136427	G	A
1	chr1_10144533	29.915	chr1	10144533	CAAT	C
1	chr1_10225787	29.915	chr1	10225787	G	A
1	chr1_10232079	29.915	chr1	10232079	A	G
1	chr1_10232310	29.915	chr1	10232310	A	G
1	chr1_10240637	29.915	chr1	10240637	T	C
1	chr1_10258559	29.915	chr1	10258559	G	A
1	chr1_10258664	29.915	chr1	10258664	A	G
1	chr1_10264858	29.915	chr1	10264858	G	A
1	chr1_10265138	29.915	chr1	10265138	T	C
1	chr1_10265423	29.915	chr1	10265423	A	G
1	chr1_10285190	29.915	chr1	10285190	T	C
1	chr1_10310853	29.915	chr1	10310853	G	A
1	chr1_10311016	29.915	chr1	10311016	T	C
1	chr1_10381358	29.915	chr1	10381358	G	A
1	chr1_10408399	29.915	chr1	10408399	A	T
1	chr1_10430391	29.915	chr1	10430391	C	T
1	chr1_10433058	29.915	chr1	10433058	G	A
1	chr1_10474424	29.915	chr1	10474424	C	A
1	chr1_10540130	29.915	chr1	10540130	C	T
1	chr1_10543357	29.915	chr1	10543357	A	ATAGTAGT
1	chr1_10547394	29.915	chr1	10547394	G	T
1	chr1_10547451	29.915	chr1	10547451	A	T
1	chr1_10551579	29.915	chr1	10551579	A	G
1	chr1_10551791	29.915	chr1	10551791	C	T
1	chr1_10563117	29.915	chr1	10563117	G	A
1	chr1_10598863	29.915	chr1	10598863	C	T
1	chr1_10678425	29.915	chr1	10678425	G	A
1	chr1_10678461	29.915	chr1	10678461	A	G
1	chr1_10701860	29.915	chr1	10701860	T	C
1	chr1_10711147	29.915	chr1	10711147	AT	A
1	chr1_10733965	29.915	chr1	10733965	AT	A
1	chr1_10733988	29.915	chr1	10733988	C	T
1	chr1_10744438	29.915	chr1	10744438	T	C
1	chr1_10744556	29.915	chr1	10744556	C	T
1	chr1_10766502	29.915	chr1	10766502	A	T
1	chr1_10776164	29.915	chr1	10776164	T	A
1	chr1_10783970	29.915	chr1	10783970	C	T
1	chr1_10803121	29.915	chr1	10803121	G	A
1	chr1_10803176	29.915	chr1	10803176	A	G
1	chr1_10811954	29.915	chr1	10811954	A	G
1	chr1_10812050	29.915	chr1	10812050	T	C
1	chr1_10824415	29.915	chr1	10824415	C	T
1	chr1_10830680	29.915	chr1	10830680	T	C
1	chr1_10831130	29.915	chr1	10831130	G	A
1	chr1_10831170	29.915	chr1	10831170	C	A
1	chr1_10998589	30.436	chr1	10998589	G	A
1	chr1_11027028	30.436	chr1	11027028	C	T
1	chr1_11058095	30.436	chr1	11058095	C	T
1	chr1_11077930	30.436	chr1	11077930	G	A
1	chr1_11090189	30.436	chr1	11090189	C	T
1	chr1_11090485	30.436	chr1	11090485	G	A
1	chr1_11112956	30.436	chr1	11112956	G	A
1	chr1_11171957	30.436	chr1	11171957	C	G
1	chr1_11172025	30.436	chr1	11172025	T	C
1	chr1_11172246	30.436	chr1	11172246	G	A
1	chr1_11179440	30.436	chr1	11179440	A	T
1	chr1_11226989	30.436	chr1	11226989	A	G
1	chr1_11239093	30.436	chr1	11239093	T	C
1	chr1_11301284	30.436	chr1	11301284	C	T
1	chr1_11429312	30.436	chr1	11429312	G	C
1	chr1_11451261	30.436	chr1	11451261	C	T
1	chr1_11454006	30.436	chr1	11454006	C	T
1	chr1_11486126	30.436	chr1	11486126	GC	G
1	chr1_11644661	30.436	chr1	11644661	A	G
1	chr1_11652384	30.436	chr1	11652384	G	A
1	chr1_11753352	30.436	chr1	11753352	G	A
1	chr1_11753420	30.436	chr1	11753420	T	G
1	chr1_11764152	30.436	chr1	11764152	T	C
1	chr1_11764388	30.436	chr1	11764388	T	G
1	chr1_11794835	30.436	chr1	11794835	GTA	G
1	chr1_11806256	30.436	chr1	11806256	T	C
1	chr1_11863702	30.436	chr1	11863702	C	T
1	chr1_11900716	30.436	chr1	11900716	A	G
1	chr1_11909456	30.436	chr1	11909456	C	A
1	chr1_11931136	30.436	chr1	11931136	G	A
1	chr1_11937554	30.436	chr1	11937554	T	C
1	chr1_11937813	30.436	chr1	11937813	C	T
1	chr1_11941562	30.436	chr1	11941562	G	A
1	chr1_11946803	30.436	chr1	11946803	C	T
1	chr1_11977334	30.436	chr1	11977334	G	A
1	chr1_11977529	30.436	chr1	11977529	T	C
1	chr1_12039201	30.436	chr1	12039201	CT	C
1	chr1_12040572	30.436	chr1	12040572	C	G
1	chr1_12075958	30.436	chr1	12075958	C	A
1	chr1_12096667	30.436	chr1	12096667	G	A
1	chr1_12215354	30.436	chr1	12215354	T	C
1	chr1_12215391	30.436	chr1	12215391	A	G
1	chr1_12222846	30.436	chr1	12222846	A	G
1	chr1_12258828	30.436	chr1	12258828	T	C
1	chr1_12259100	30.436	chr1	12259100	C	T
1	chr1_12270781	30.436	chr1	12270781	C	T
1	chr1_12270915	30.436	chr1	12270915	G	A
1	chr1_12276225	30.436	chr1	12276225	G	A
1	chr1_12297103	30.436	chr1	12297103	C	T
1	chr1_12297125	30.436	chr1	12297125	G	A
1	chr1_12297134	30.436	chr1	12297134	G	A
1	chr1_12297262	30.436	chr1	12297262	G	A
1	chr1_12311088	30.436	chr1	12311088	A	C
1	chr1_12327958	30.436	chr1	12327958	G	A
1	chr1_12331822	30.436	chr1	12331822	T	C
1	chr1_12331925	30.436	chr1	12331925	C	G
1	chr1_12352432	30.436	chr1	12352432	CA	C
1	chr1_12361011	30.436	chr1	12361011	C	T
1	chr1_12444227	30.436	chr1	12444227	T	C
1	chr1_12444305	30.436	chr1	12444305	T	C
1	chr1_12469184	30.436	chr1	12469184	C	T
1	chr1_12469234	30.436	chr1	12469234	C	T
1	chr1_12469442	30.436	chr1	12469442	C	T
1	chr1_12475474	30.436	chr1	12475474	A	T
1	chr1_12475647	30.436	chr1	12475647	T	G
1	chr1_12475649	30.436	chr1	12475649	T	C
1	chr1_12492324	30.436	chr1	12492324	A	G
1	chr1_12510797	30.436	chr1	12510797	G	C
1	chr1_12515127	30.436	chr1	12515127	GA	G
1	chr1_12515176	30.436	chr1	12515176	A	AC
1	chr1_12527932	30.436	chr1	12527932	T	A
1	chr1_12550202	30.436	chr1	12550202	T	G
1	chr1_12602942	30.436	chr1	12602942	A	G
1	chr1_12631096	30.436	chr1	12631096	G	A
1	chr1_12640160	30.436	chr1	12640160	T	C
1	chr1_12644390	30.436	chr1	12644390	T	C
1	chr1_12657869	30.436	chr1	12657869	C	T
1	chr1_12659564	30.436	chr1	12659564	G	A
1	chr1_12664097	30.436	chr1	12664097	C	T
1	chr1_12690483	30.436	chr1	12690483	G	A
1	chr1_12727340	30.436	chr1	12727340	G	A
1	chr1_12762399	30.436	chr1	12762399	A	T
1	chr1_12788226	30.436	chr1	12788226	T	C
1	chr1_12788419	30.436	chr1	12788419	A	C
1	chr1_12828419	30.436	chr1	12828419	A	G
1	chr1_12828708	30.436	chr1	12828708	A	C
1	chr1_12828841	30.436	chr1	12828841	G	T
1	chr1_12829123	30.436	chr1	12829123	CG	C
1	chr1_12867099	30.436	chr1	12867099	C	G
1	chr1_12873664	30.436	chr1	12873664	G	A
1	chr1_12873718	30.436	chr1	12873718	T	C
1	chr1_12873721	30.436	chr1	12873721	T	C
1	chr1_12959595	30.436	chr1	12959595	G	A
1	chr1_12987884	30.436	chr1	12987884	C	CGCAGCGCT
1	chr1_12990053	30.436	chr1	12990053	A	G
1	chr1_12994845	30.436	chr1	12994845	G	A
1	chr1_13009462	30.436	chr1	13009462	T	C
1	chr1_13022227	30.436	chr1	13022227	G	T
1	chr1_13039588	30.436	chr1	13039588	C	T
1	chr1_13042703	30.436	chr1	13042703	T	C
1	chr1_13042953	30.436	chr1	13042953	A	G
1	chr1_13072915	30.436	chr1	13072915	T	C
1	chr1_13072941	30.436	chr1	13072941	C	A
1	chr1_13080903	30.436	chr1	13080903	G	C
1	chr1_13118250	30.436	chr1	13118250	C	T
1	chr1_13128613	30.436	chr1	13128613	C	T
1	chr1_13132039	30.436	chr1	13132039	A	G
1	chr1_13132044	30.436	chr1	13132044	G	GC
1	chr1_13139021	30.436	chr1	13139021	C	G
1	chr1_13139105	30.436	chr1	13139105	CCATATAT	C
1	chr1_13163528	30.436	chr1	13163528	A	G
1	chr1_13163529	30.436	chr1	13163529	T	C
1	chr1_13169864	30.436	chr1	13169864	C	T
1	chr1_13170505	30.436	chr1	13170505	T	A
1	chr1_13170623	30.436	chr1	13170623	A	G
1	chr1_13206288	30.436	chr1	13206288	C	T
1	chr1_13214956	30.436	chr1	13214956	A	AT
1	chr1_13214974	30.436	chr1	13214974	A	C
1	chr1_13216584	30.436	chr1	13216584	C	T
1	chr1_13216615	30.436	chr1	13216615	A	G
1	chr1_13216617	30.436	chr1	13216617	A	G
1	chr1_13225526	30.436	chr1	13225526	G	A
1	chr1_13234291	30.436	chr1	13234291	G	A
1	chr1_13234304	30.436	chr1	13234304	A	G
1	chr1_13279646	30.436	chr1	13279646	G	A
1	chr1_13280199	30.436	chr1	13280199	C	A
1	chr1_13280200	30.436	chr1	13280200	G	A
1	chr1_13280253	30.436	chr1	13280253	A	G
1	chr1_13332324	30.436	chr1	13332324	T	C
1	chr1_13336262	30.436	chr1	13336262	C	T
1	chr1_13345392	30.436	chr1	13345392	C	T
1	chr1_13354933	30.436	chr1	13354933	A	C
1	chr1_13361139	30.436	chr1	13361139	G	A
1	chr1_13369866	30.436	chr1	13369866	CT	C
1	chr1_13375752	30.436	chr1	13375752	A	G
1	chr1_13375924	30.436	chr1	13375924	G	A
1	chr1_13387438	30.436	chr1	13387438	T	C
1	chr1_13418417	30.436	chr1	13418417	T	C
1	chr1_13418743	30.436	chr1	13418743	C	A
1	chr1_13442862	30.436	chr1	13442862	C	T
1	chr1_13443165	30.436	chr1	13443165	T	C
1	chr1_13447185	30.436	chr1	13447185	C	T
1	chr1_13493117	30.436	chr1	13493117	C	T
1	chr1_13495046	30.436	chr1	13495046	C	T
1	chr1_13524069	30.436	chr1	13524069	G	A
1	chr1_13524101	30.436	chr1	13524101	C	T
1	chr1_13524161	30.436	chr1	13524161	C	T
1	chr1_13553210	30.436	chr1	13553210	G	A
1	chr1_13553394	30.436	chr1	13553394	C	T
1	chr1_13559819	30.436	chr1	13559819	A	G
1	chr1_13582063	30.436	chr1	13582063	C	T
1	chr1_13595441	30.436	chr1	13595441	C	A
1	chr1_13615477	30.436	chr1	13615477	C	G
1	chr1_13637703	30.436	chr1	13637703	T	C
1	chr1_13679549	30.436	chr1	13679549	T	G
1	chr1_13679615	30.436	chr1	13679615	T	C
1	chr1_13705884	30.436	chr1	13705884	G	A
1	chr1_13718377	30.436	chr1	13718377	G	A
1	chr1_13719032	30.436	chr1	13719032	G	C
1	chr1_13764248	30.436	chr1	13764248	G	C
1	chr1_13801978	30.436	chr1	13801978	C	T
1	chr1_13815959	30.436	chr1	13815959	C	T
1	chr1_13815975	30.436	chr1	13815975	A	G
1	chr1_13823637	30.436	chr1	13823637	A	G
1	chr1_13851447	30.436	chr1	13851447	T	C
1	chr1_13868566	30.992	chr1	13868566	A	G
1	chr1_13874846	30.992	chr1	13874846	C	A
1	chr1_13874940	30.992	chr1	13874940	A	G
1	chr1_13896781	30.992	chr1	13896781	G	A
1	chr1_13935115	30.992	chr1	13935115	C	T
1	chr1_13935375	30.992	chr1	13935375	C	T
1	chr1_13935423	30.992	chr1	13935423	C	T
1	chr1_13945827	30.992	chr1	13945827	CG	C
1	chr1_13945829	30.992	chr1	13945829	G	T
1	chr1_13997094	30.992	chr1	13997094	C	T
1	chr1_13997475	30.992	chr1	13997475	G	A
1	chr1_14009013	30.992	chr1	14009013	G	A
1	chr1_14056556	30.992	chr1	14056556	G	A
1	chr1_14098030	30.992	chr1	14098030	G	A
1	chr1_14098150	30.992	chr1	14098150	T	C
1	chr1_14098294	30.992	chr1	14098294	T	C
1	chr1_14098315	30.992	chr1	14098315	A	G
1	chr1_14098352	30.992	chr1	14098352	C	T
1	chr1_14102995	30.992	chr1	14102995	C	T
1	chr1_14103061	30.992	chr1	14103061	A	C
1	chr1_14103064	30.992	chr1	14103064	T	A
1	chr1_14103081	30.992	chr1	14103081	A	G
1	chr1_14119424	30.992	chr1	14119424	C	A
1	chr1_14132623	30.992	chr1	14132623	C	T
1	chr1_14146383	30.992	chr1	14146383	T	TG
1	chr1_14162692	30.992	chr1	14162692	C	T
1	chr1_14173986	30.992	chr1	14173986	T	G
1	chr1_14174037	30.992	chr1	14174037	G	A
1	chr1_14195758	30.992	chr1	14195758	C	T
1	chr1_14213060	30.992	chr1	14213060	G	C
1	chr1_14223430	30.992	chr1	14223430	G	C
1	chr1_14230306	30.992	chr1	14230306	T	G
1	chr1_14248161	30.992	chr1	14248161	A	G
1	chr1_14262953	30.992	chr1	14262953	G	A
1	chr1_14263005	30.992	chr1	14263005	A	T
1	chr1_14289594	30.992	chr1	14289594	T	C
1	chr1_14306603	30.992	chr1	14306603	T	G
1	chr1_14312368	30.992	chr1	14312368	G	T
1	chr1_14312377	30.992	chr1	14312377	A	T
1	chr1_14334550	30.992	chr1	14334550	C	G
1	chr1_14337665	30.992	chr1	14337665	C	A
1	chr1_14341482	30.992	chr1	14341482	C	T
1	chr1_14341637	30.992	chr1	14341637	G	A
1	chr1_14345487	30.992	chr1	14345487	C	T
1	chr1_14358488	30.992	chr1	14358488	A	G
1	chr1_14358502	30.992	chr1	14358502	T	C
1	chr1_14370411	30.992	chr1	14370411	C	T
1	chr1_14370656	30.992	chr1	14370656	C	A
1	chr1_14370782	30.992	chr1	14370782	G	A
1	chr1_14386043	30.992	chr1	14386043	A	G
1	chr1_14386318	30.992	chr1	14386318	A	G
1	chr1_14393643	30.992	chr1	14393643	C	A
1	chr1_14419332	30.992	chr1	14419332	A	C
1	chr1_14443798	30.992	chr1	14443798	A	C
1	chr1_14448616	30.992	chr1	14448616	A	G
1	chr1_14451968	30.992	chr1	14451968	T	C
1	chr1_14454965	30.992	chr1	14454965	A	G
1	chr1_14458146	30.992	chr1	14458146	G	A
1	chr1_14461244	30.992	chr1	14461244	G	C
1	chr1_14461444	30.992	chr1	14461444	T	G
1	chr1_14461500	30.992	chr1	14461500	G	A
1	chr1_14467472	30.992	chr1	14467472	T	G
1	chr1_14488083	30.992	chr1	14488083	G	T
1	chr1_14490221	30.992	chr1	14490221	G	A
1	chr1_14501930	30.992	chr1	14501930	C	T
1	chr1_14517397	30.992	chr1	14517397	C	T
1	chr1_14517453	30.992	chr1	14517453	C	T
1	chr1_14517666	30.992	chr1	14517666	G	T
1	chr1_14528917	30.992	chr1	14528917	C	T
1	chr1_14533513	30.992	chr1	14533513	T	C
1	chr1_14555709	30.992	chr1	14555709	T	G
1	chr1_14580162	30.992	chr1	14580162	C	T
1	chr1_14629176	30.992	chr1	14629176	C	T
1	chr1_14704768	30.992	chr1	14704768	G	A
1	chr1_14744132	30.992	chr1	14744132	A	C
1	chr1_14759207	30.992	chr1	14759207	G	A
1	chr1_14793240	30.992	chr1	14793240	C	G
1	chr1_14804570	30.992	chr1	14804570	C	T
1	chr1_14935043	31.55	chr1	14935043	C	T
1	chr1_15190930	31.55	chr1	15190930	G	A
1	chr1_15308424	31.55	chr1	15308424	C	T
1	chr1_15361235	31.55	chr1	15361235	T	C
1	chr1_15375553	31.55	chr1	15375553	C	T
1	chr1_15512669	31.55	chr1	15512669	G	A
1	chr1_15572160	31.55	chr1	15572160	T	C
1	chr1_15610054	31.55	chr1	15610054	T	C
1	chr1_15707993	31.55	chr1	15707993	G	T
1	chr1_15730296	31.55	chr1	15730296	A	G
1	chr1_15730425	31.55	chr1	15730425	G	A
1	chr1_15730465	31.55	chr1	15730465	A	T
1	chr1_15866235	31.55	chr1	15866235	CCTT	C
1	chr1_15994803	32.109	chr1	15994803	A	G
1	chr1_16038687	32.664	chr1	16038687	A	T
1	chr1_16058031	32.664	chr1	16058031	T	C
1	chr1_16058059	32.664	chr1	16058059	T	C
1	chr1_16064983	32.664	chr1	16064983	A	T
1	chr1_16080278	32.664	chr1	16080278	G	A
1	chr1_16094865	32.664	chr1	16094865	C	T
1	chr1_16102782	32.664	chr1	16102782	G	T
1	chr1_16142950	32.664	chr1	16142950	G	A
1	chr1_16165565	32.664	chr1	16165565	C	T
1	chr1_16176090	32.664	chr1	16176090	C	G
1	chr1_16179343	32.664	chr1	16179343	C	T
1	chr1_16182881	32.664	chr1	16182881	A	G
1	chr1_16190138	32.664	chr1	16190138	C	T
1	chr1_16190170	32.664	chr1	16190170	G	A
1	chr1_16205297	32.664	chr1	16205297	T	C
1	chr1_16218833	32.664	chr1	16218833	C	A
1	chr1_16240817	32.664	chr1	16240817	A	T
1	chr1_16254703	32.664	chr1	16254703	G	A
1	chr1_16263222	32.664	chr1	16263222	G	A
1	chr1_16263232	32.664	chr1	16263232	G	A
1	chr1_16263821	32.664	chr1	16263821	C	T
1	chr1_16271076	32.664	chr1	16271076	T	C
1	chr1_16271145	32.664	chr1	16271145	T	C
1	chr1_16271297	32.664	chr1	16271297	T	G
1	chr1_16271334	32.664	chr1	16271334	G	T
1	chr1_16271373	32.664	chr1	16271373	T	C
1	chr1_16296372	32.664	chr1	16296372	C	T
1	chr1_16364242	33.216	chr1	16364242	A	G
1	chr1_16409878	33.216	chr1	16409878	G	A
1	chr1_16414239	33.216	chr1	16414239	A	T
1	chr1_16419966	33.216	chr1	16419966	G	A
1	chr1_16419969	33.216	chr1	16419969	A	C
1	chr1_16420117	33.216	chr1	16420117	C	T
1	chr1_16440841	33.216	chr1	16440841	A	C
1	chr1_16471412	33.216	chr1	16471412	A	G
1	chr1_16501742	33.216	chr1	16501742	G	C
1	chr1_16501743	33.216	chr1	16501743	C	A
1	chr1_16501769	33.216	chr1	16501769	G	A
1	chr1_16514340	33.216	chr1	16514340	G	A
1	chr1_16527872	33.216	chr1	16527872	A	ATT
1	chr1_16569825	33.216	chr1	16569825	G	A
1	chr1_16612630	33.216	chr1	16612630	T	C
1	chr1_16615055	33.216	chr1	16615055	G	A
1	chr1_16615076	33.216	chr1	16615076	A	C
1	chr1_16621279	33.216	chr1	16621279	T	C
1	chr1_16623244	33.216	chr1	16623244	A	G
1	chr1_16638187	33.216	chr1	16638187	G	A
1	chr1_16644993	33.216	chr1	16644993	T	C
1	chr1_16645227	33.216	chr1	16645227	C	T
1	chr1_16654771	33.216	chr1	16654771	C	T
1	chr1_16683881	33.216	chr1	16683881	G	T
1	chr1_16719284	33.216	chr1	16719284	A	G
1	chr1_16719524	33.216	chr1	16719524	A	C
1	chr1_16725806	33.216	chr1	16725806	A	T
1	chr1_16737295	33.216	chr1	16737295	G	A
1	chr1_16746272	33.216	chr1	16746272	G	A
1	chr1_16785361	33.779	chr1	16785361	G	A
1	chr1_16793896	33.779	chr1	16793896	A	C
1	chr1_16810499	33.779	chr1	16810499	G	A
1	chr1_16844437	33.779	chr1	16844437	G	A
1	chr1_16881731	33.779	chr1	16881731	C	T
1	chr1_16886709	33.779	chr1	16886709	T	G
1	chr1_16886736	33.779	chr1	16886736	T	C
1	chr1_16907093	33.779	chr1	16907093	G	A
1	chr1_16909406	33.779	chr1	16909406	T	C
1	chr1_16945595	33.779	chr1	16945595	A	G
1	chr1_16953824	33.779	chr1	16953824	GTGA	G
1	chr1_16993756	33.779	chr1	16993756	T	C
1	chr1_16994949	33.779	chr1	16994949	G	C
1	chr1_16995016	33.779	chr1	16995016	G	A
1	chr1_17062109	33.779	chr1	17062109	T	C
1	chr1_17103263	33.779	chr1	17103263	A	G
1	chr1_17150687	33.779	chr1	17150687	G	A
1	chr1_17189066	33.779	chr1	17189066	C	T
1	chr1_17189115	33.779	chr1	17189115	G	A
1	chr1_17189472	33.779	chr1	17189472	G	C
1	chr1_17199438	33.779	chr1	17199438	G	A
1	chr1_17229171	33.779	chr1	17229171	C	A
1	chr1_17329646	33.779	chr1	17329646	T	C
1	chr1_17342249	34.323	chr1	17342249	G	A
1	chr1_17530089	34.864	chr1	17530089	A	G
1	chr1_17554086	34.864	chr1	17554086	T	C
1	chr1_17572157	34.864	chr1	17572157	A	G
1	chr1_17572222	34.864	chr1	17572222	A	G
1	chr1_17613867	34.864	chr1	17613867	G	A
1	chr1_17613880	34.864	chr1	17613880	TTG	T
1	chr1_17614158	34.864	chr1	17614158	T	C
1	chr1_17620125	34.864	chr1	17620125	C	T
1	chr1_17631507	34.864	chr1	17631507	T	C
1	chr1_17642235	34.864	chr1	17642235	T	C
1	chr1_17679877	34.864	chr1	17679877	G	A
1	chr1_17691594	34.864	chr1	17691594	A	G
1	chr1_17725422	34.864	chr1	17725422	C	T
1	chr1_17725437	34.864	chr1	17725437	A	G
1	chr1_17725472	34.864	chr1	17725472	A	G
1	chr1_17725476	34.864	chr1	17725476	G	A
1	chr1_17732669	34.864	chr1	17732669	C	T
1	chr1_17732679	34.864	chr1	17732679	G	A
1	chr1_17732689	34.864	chr1	17732689	T	A
1	chr1_17732690	34.864	chr1	17732690	C	A
1	chr1_17824302	35.416	chr1	17824302	G	A
1	chr1_17846759	35.961	chr1	17846759	G	C
1	chr1_17852509	35.961	chr1	17852509	A	G
1	chr1_17852754	35.961	chr1	17852754	A	G
1	chr1_17858381	35.961	chr1	17858381	A	G
1	chr1_17867113	35.961	chr1	17867113	T	C
1	chr1_17876257	35.961	chr1	17876257	C	T
1	chr1_17882062	35.961	chr1	17882062	T	C
1	chr1_17882476	35.961	chr1	17882476	A	G
1	chr1_17907555	35.961	chr1	17907555	A	G
1	chr1_17915147	35.961	chr1	17915147	C	T
1	chr1_17951456	35.961	chr1	17951456	C	T
1	chr1_17982287	35.961	chr1	17982287	T	A
1	chr1_17997153	35.961	chr1	17997153	A	G
1	chr1_18004562	35.961	chr1	18004562	C	T
1	chr1_18030337	35.961	chr1	18030337	A	C
1	chr1_18030418	35.961	chr1	18030418	GA	G
1	chr1_18046503	35.961	chr1	18046503	C	T
1	chr1_18090501	35.961	chr1	18090501	C	T
1	chr1_18101078	35.961	chr1	18101078	C	A
1	chr1_18115375	35.961	chr1	18115375	T	A
1	chr1_18115449	35.961	chr1	18115449	C	T
1	chr1_18124617	35.961	chr1	18124617	G	A
1	chr1_18127874	35.961	chr1	18127874	A	G
1	chr1_18127913	35.961	chr1	18127913	G	T
1	chr1_18141818	35.961	chr1	18141818	T	G
1	chr1_18173276	35.961	chr1	18173276	T	A
1	chr1_18191811	35.961	chr1	18191811	G	A
1	chr1_18226865	35.961	chr1	18226865	G	A
1	chr1_18238180	35.961	chr1	18238180	C	T
1	chr1_18245684	35.961	chr1	18245684	A	G
1	chr1_18270366	35.961	chr1	18270366	A	G
1	chr1_18270800	35.961	chr1	18270800	C	T
1	chr1_18291704	35.961	chr1	18291704	T	C
1	chr1_18345006	35.961	chr1	18345006	A	G
1	chr1_18349901	35.961	chr1	18349901	G	GTACTAA
1	chr1_18422560	35.961	chr1	18422560	T	C
1	chr1_18428407	35.961	chr1	18428407	TCAA	T
1	chr1_18428626	35.961	chr1	18428626	T	TTA
1	chr1_18448116	35.961	chr1	18448116	C	T
1	chr1_18455944	35.961	chr1	18455944	C	T
1	chr1_18459824	35.961	chr1	18459824	A	C
1	chr1_18473420	35.961	chr1	18473420	C	T
1	chr1_18494936	35.961	chr1	18494936	A	T
1	chr1_18500033	35.961	chr1	18500033	G	A
1	chr1_18505844	35.961	chr1	18505844	C	T
1	chr1_18511206	35.961	chr1	18511206	G	A
1	chr1_18511313	35.961	chr1	18511313	C	T
1	chr1_18513940	35.961	chr1	18513940	A	G
1	chr1_18514045	35.961	chr1	18514045	G	A
1	chr1_18514055	35.961	chr1	18514055	G	A
1	chr1_18569158	35.961	chr1	18569158	T	C
1	chr1_18583984	35.961	chr1	18583984	C	G
1	chr1_18640798	35.961	chr1	18640798	C	T
1	chr1_18646577	35.961	chr1	18646577	C	T
1	chr1_18646861	35.961	chr1	18646861	A	T
1	chr1_18655880	35.961	chr1	18655880	A	G
1	chr1_18675717	35.961	chr1	18675717	C	A
1	chr1_18680170	35.961	chr1	18680170	A	G
1	chr1_18682724	35.961	chr1	18682724	C	T
1	chr1_18694748	35.961	chr1	18694748	A	G
1	chr1_18728816	35.961	chr1	18728816	T	C
1	chr1_18731464	35.961	chr1	18731464	C	A
1	chr1_18737255	35.961	chr1	18737255	A	G
1	chr1_18737769	35.961	chr1	18737769	G	A
1	chr1_18742412	35.961	chr1	18742412	C	T
1	chr1_18753229	35.961	chr1	18753229	A	G
1	chr1_18785013	35.961	chr1	18785013	T	C
1	chr1_18797956	35.961	chr1	18797956	G	T
1	chr1_18798219	35.961	chr1	18798219	C	T
1	chr1_18802109	35.961	chr1	18802109	G	T
1	chr1_18805642	35.961	chr1	18805642	G	A
1	chr1_18811810	35.961	chr1	18811810	T	G
1	chr1_18826219	35.961	chr1	18826219	C	T
1	chr1_18840916	35.961	chr1	18840916	G	T
1	chr1_18853559	35.961	chr1	18853559	T	C
1	chr1_18853817	35.961	chr1	18853817	A	T
1	chr1_18861528	35.961	chr1	18861528	G	A
1	chr1_18871470	35.961	chr1	18871470	G	A
1	chr1_18915727	35.961	chr1	18915727	T	C
1	chr1_18939609	35.961	chr1	18939609	A	G
1	chr1_18943897	35.961	chr1	18943897	G	A
1	chr1_18953993	35.961	chr1	18953993	T	C
1	chr1_18989183	35.961	chr1	18989183	G	C
1	chr1_18993731	35.961	chr1	18993731	A	C
1	chr1_18993829	35.961	chr1	18993829	A	C
1	chr1_18997589	35.961	chr1	18997589	T	C
1	chr1_18997799	35.961	chr1	18997799	A	C
1	chr1_19002374	35.961	chr1	19002374	T	C
1	chr1_19004808	35.961	chr1	19004808	T	C
1	chr1_19014484	35.961	chr1	19014484	T	C
1	chr1_19031121	35.961	chr1	19031121	C	G
1	chr1_19031396	35.961	chr1	19031396	T	G
1	chr1_19031710	35.961	chr1	19031710	A	G
1	chr1_19031731	35.961	chr1	19031731	G	T
1	chr1_19067836	35.961	chr1	19067836	T	C
1	chr1_19090864	35.961	chr1	19090864	C	G
1	chr1_19103495	35.961	chr1	19103495	G	A
1	chr1_19103498	35.961	chr1	19103498	T	C
1	chr1_19108172	35.961	chr1	19108172	A	AC
1	chr1_19120537	35.961	chr1	19120537	A	G
1	chr1_19120607	35.961	chr1	19120607	G	A
1	chr1_19125557	35.961	chr1	19125557	A	G
1	chr1_19130303	35.961	chr1	19130303	G	A
1	chr1_19132639	35.961	chr1	19132639	T	C
1	chr1_19136159	35.961	chr1	19136159	C	T
1	chr1_19137863	35.961	chr1	19137863	G	A
1	chr1_19144136	35.961	chr1	19144136	T	G
1	chr1_19156890	35.961	chr1	19156890	A	G
1	chr1_19156899	35.961	chr1	19156899	A	G
1	chr1_19158359	35.961	chr1	19158359	A	G
1	chr1_19165660	35.961	chr1	19165660	AC	A
1	chr1_19170901	35.961	chr1	19170901	CTAATA	C
1	chr1_19177904	35.961	chr1	19177904	A	C
1	chr1_19187691	35.961	chr1	19187691	T	TC
1	chr1_19213010	35.961	chr1	19213010	T	C
1	chr1_19219784	35.961	chr1	19219784	C	T
1	chr1_19229819	35.961	chr1	19229819	A	G
1	chr1_19229985	35.961	chr1	19229985	T	C
1	chr1_19237821	35.961	chr1	19237821	C	T
1	chr1_19241286	35.961	chr1	19241286	C	T
1	chr1_19248791	35.961	chr1	19248791	T	A
1	chr1_19255984	35.961	chr1	19255984	G	T
1	chr1_19256057	35.961	chr1	19256057	C	T
1	chr1_19299598	35.961	chr1	19299598	C	T
1	chr1_19318172	35.961	chr1	19318172	G	A
1	chr1_19330003	35.961	chr1	19330003	A	G
1	chr1_19330030	35.961	chr1	19330030	T	C
1	chr1_19347807	35.961	chr1	19347807	A	G
1	chr1_19356857	35.961	chr1	19356857	C	A
1	chr1_19365970	35.961	chr1	19365970	C	A
1	chr1_19377714	35.961	chr1	19377714	T	C
1	chr1_19397588	35.961	chr1	19397588	G	A
1	chr1_19418441	35.961	chr1	19418441	T	A
1	chr1_19418682	35.961	chr1	19418682	C	T
1	chr1_19418693	35.961	chr1	19418693	T	C
1	chr1_19427501	35.961	chr1	19427501	C	T
1	chr1_19440393	35.961	chr1	19440393	A	G
1	chr1_19451845	35.961	chr1	19451845	A	G
1	chr1_19451890	35.961	chr1	19451890	G	A
1	chr1_19458847	35.961	chr1	19458847	A	G
1	chr1_19458868	35.961	chr1	19458868	T	C
1	chr1_19458891	35.961	chr1	19458891	C	T
1	chr1_19625335	35.961	chr1	19625335	A	G
1	chr1_19630190	35.961	chr1	19630190	A	G
1	chr1_19649476	35.961	chr1	19649476	A	G
1	chr1_19652312	35.961	chr1	19652312	G	T
1	chr1_19652328	35.961	chr1	19652328	C	CT
1	chr1_19656362	35.961	chr1	19656362	G	A
1	chr1_19656519	35.961	chr1	19656519	C	T
1	chr1_19656695	35.961	chr1	19656695	G	A
1	chr1_19656707	35.961	chr1	19656707	C	T
1	chr1_19656749	35.961	chr1	19656749	C	T
1	chr1_19663866	35.961	chr1	19663866	C	T
1	chr1_19663943	35.961	chr1	19663943	C	T
1	chr1_19671698	35.961	chr1	19671698	G	A
1	chr1_19679595	35.961	chr1	19679595	T	C
1	chr1_19716145	35.961	chr1	19716145	G	A
1	chr1_19716819	35.961	chr1	19716819	C	T
1	chr1_19767033	35.961	chr1	19767033	A	G
1	chr1_19767041	35.961	chr1	19767041	C	T
1	chr1_19796539	35.961	chr1	19796539	G	A
1	chr1_19801705	35.961	chr1	19801705	C	G
1	chr1_19820284	35.961	chr1	19820284	GA	G
1	chr1_19823223	35.961	chr1	19823223	T	TA
1	chr1_19843343	35.961	chr1	19843343	A	G
1	chr1_19843375	35.961	chr1	19843375	T	G
1	chr1_19844551	35.961	chr1	19844551	G	A
1	chr1_19859498	35.961	chr1	19859498	C	T
1	chr1_19884859	35.961	chr1	19884859	C	T
1	chr1_19901850	35.961	chr1	19901850	A	C
1	chr1_19924122	35.961	chr1	19924122	A	C
1	chr1_19933348	35.961	chr1	19933348	G	A
1	chr1_19964464	35.961	chr1	19964464	A	G
1	chr1_19964471	35.961	chr1	19964471	C	A
1	chr1_19989820	35.961	chr1	19989820	G	A
1	chr1_20011471	35.961	chr1	20011471	T	C
1	chr1_20026109	35.961	chr1	20026109	G	T
1	chr1_20038798	35.961	chr1	20038798	T	C
1	chr1_20044967	35.961	chr1	20044967	T	C
1	chr1_20045014	35.961	chr1	20045014	C	T
1	chr1_20048894	35.961	chr1	20048894	G	C
1	chr1_20079275	35.961	chr1	20079275	T	C
1	chr1_20080902	35.961	chr1	20080902	C	T
1	chr1_20100342	35.961	chr1	20100342	A	G
1	chr1_20161827	35.961	chr1	20161827	C	T
1	chr1_20186550	35.961	chr1	20186550	C	T
1	chr1_20201899	35.961	chr1	20201899	G	C
1	chr1_20234010	35.961	chr1	20234010	G	A
1	chr1_20241077	35.961	chr1	20241077	G	A
1	chr1_20264222	35.961	chr1	20264222	A	G
1	chr1_20264387	35.961	chr1	20264387	C	T
1	chr1_20264560	35.961	chr1	20264560	G	A
1	chr1_20288683	35.961	chr1	20288683	C	T
1	chr1_20288730	35.961	chr1	20288730	G	T
1	chr1_20295881	35.961	chr1	20295881	G	A
1	chr1_20314810	35.961	chr1	20314810	A	G
1	chr1_20335243	35.961	chr1	20335243	A	G
1	chr1_20390090	35.961	chr1	20390090	T	A
1	chr1_20398788	35.961	chr1	20398788	A	G
1	chr1_20398859	35.961	chr1	20398859	T	C
1	chr1_20454546	35.961	chr1	20454546	C	T
1	chr1_20454588	35.961	chr1	20454588	A	G
1	chr1_20487464	35.961	chr1	20487464	A	G
1	chr1_20488183	35.961	chr1	20488183	A	G
1	chr1_20497932	35.961	chr1	20497932	T	C
1	chr1_20527923	35.961	chr1	20527923	T	C
1	chr1_20547242	35.961	chr1	20547242	A	C
1	chr1_20557110	35.961	chr1	20557110	C	T
1	chr1_20560386	35.961	chr1	20560386	C	T
1	chr1_20574795	35.961	chr1	20574795	G	A
1	chr1_20574948	35.961	chr1	20574948	G	A
1	chr1_20637205	35.961	chr1	20637205	C	T
1	chr1_20637498	35.961	chr1	20637498	T	C
1	chr1_20653333	35.961	chr1	20653333	A	ACT
1	chr1_20661778	35.961	chr1	20661778	C	T
1	chr1_20661834	35.961	chr1	20661834	T	C
1	chr1_20662396	35.961	chr1	20662396	T	C
1	chr1_20668993	35.961	chr1	20668993	C	T
1	chr1_20676884	35.961	chr1	20676884	GA	G
1	chr1_20677128	35.961	chr1	20677128	G	A
1	chr1_20687822	35.961	chr1	20687822	C	CA
1	chr1_20688195	35.961	chr1	20688195	G	A
1	chr1_20707362	35.961	chr1	20707362	G	A
1	chr1_20707657	35.961	chr1	20707657	C	T
1	chr1_20770195	35.961	chr1	20770195	C	T
1	chr1_20770485	35.961	chr1	20770485	A	C
1	chr1_20792605	35.961	chr1	20792605	G	T
1	chr1_20802420	35.961	chr1	20802420	T	C
1	chr1_20819989	35.961	chr1	20819989	G	A
1	chr1_20846877	35.961	chr1	20846877	T	C
1	chr1_20847222	35.961	chr1	20847222	C	T
1	chr1_20852227	35.961	chr1	20852227	A	G
1	chr1_20852276	35.961	chr1	20852276	C	T
1	chr1_20858172	35.961	chr1	20858172	C	T
1	chr1_20858380	35.961	chr1	20858380	A	G
1	chr1_20864320	35.961	chr1	20864320	C	T
1	chr1_20864630	35.961	chr1	20864630	G	A
1	chr1_20869478	35.961	chr1	20869478	A	G
1	chr1_20869867	35.961	chr1	20869867	A	G
1	chr1_20880935	35.961	chr1	20880935	T	C
1	chr1_20889885	35.961	chr1	20889885	A	G
1	chr1_20889963	35.961	chr1	20889963	T	C
1	chr1_20903715	35.961	chr1	20903715	T	A
1	chr1_20920840	35.961	chr1	20920840	G	A
1	chr1_20922101	35.961	chr1	20922101	T	C
1	chr1_20948154	35.961	chr1	20948154	C	T
1	chr1_20948159	35.961	chr1	20948159	C	G
1	chr1_20979137	35.961	chr1	20979137	G	A
1	chr1_20985094	35.961	chr1	20985094	G	T
1	chr1_20985428	35.961	chr1	20985428	T	C
1	chr1_20999758	35.961	chr1	20999758	TA	T
1	chr1_21000079	35.961	chr1	21000079	A	G
1	chr1_21057953	35.961	chr1	21057953	G	A
1	chr1_21120885	36.514	chr1	21120885	C	T
1	chr1_21120904	36.514	chr1	21120904	T	C
1	chr1_21128766	36.514	chr1	21128766	T	C
1	chr1_21130235	36.514	chr1	21130235	A	G
1	chr1_21148288	36.514	chr1	21148288	A	G
1	chr1_21177334	36.514	chr1	21177334	T	C
1	chr1_21195834	36.514	chr1	21195834	T	G
1	chr1_21218953	36.514	chr1	21218953	C	T
1	chr1_21223958	36.514	chr1	21223958	A	C
1	chr1_21231211	36.514	chr1	21231211	G	A
1	chr1_21260818	36.514	chr1	21260818	A	G
1	chr1_21261578	36.514	chr1	21261578	A	G
1	chr1_21278877	36.514	chr1	21278877	T	C
1	chr1_21278880	36.514	chr1	21278880	G	A
1	chr1_21286014	36.514	chr1	21286014	G	A
1	chr1_21291094	36.514	chr1	21291094	T	G
1	chr1_21305399	36.514	chr1	21305399	G	A
1	chr1_21305476	36.514	chr1	21305476	C	T
1	chr1_21324533	36.514	chr1	21324533	C	T
1	chr1_21335450	36.514	chr1	21335450	G	C
1	chr1_21359305	36.514	chr1	21359305	C	T
1	chr1_21375277	36.514	chr1	21375277	T	C
1	chr1_21428228	36.514	chr1	21428228	C	T
1	chr1_21467735	36.514	chr1	21467735	G	A
1	chr1_21468003	36.514	chr1	21468003	G	T
1	chr1_21483206	36.514	chr1	21483206	A	G
1	chr1_21490231	36.514	chr1	21490231	GA	G
1	chr1_21504584	36.514	chr1	21504584	C	A
1	chr1_21504591	36.514	chr1	21504591	A	G
1	chr1_21504603	36.514	chr1	21504603	C	T
1	chr1_21509095	36.514	chr1	21509095	T	C
1	chr1_21519803	36.514	chr1	21519803	G	A
1	chr1_21579522	36.514	chr1	21579522	G	T
1	chr1_21579715	36.514	chr1	21579715	G	A
1	chr1_21584553	36.514	chr1	21584553	T	C
1	chr1_21595210	36.514	chr1	21595210	A	G
1	chr1_21614737	36.514	chr1	21614737	T	C
1	chr1_21620593	36.514	chr1	21620593	A	G
1	chr1_21620649	36.514	chr1	21620649	A	G
1	chr1_21620738	36.514	chr1	21620738	C	T
1	chr1_22017530	36.514	chr1	22017530	A	G
1	chr1_22041479	36.514	chr1	22041479	C	A
1	chr1_22046580	36.514	chr1	22046580	C	T
1	chr1_22063315	36.514	chr1	22063315	C	A
1	chr1_22063330	36.514	chr1	22063330	G	C
1	chr1_22063417	36.514	chr1	22063417	T	TTTGAAAATCA
1	chr1_22063614	36.514	chr1	22063614	C	T
1	chr1_22084300	36.514	chr1	22084300	C	T
1	chr1_22085395	36.514	chr1	22085395	A	G
1	chr1_22126983	36.514	chr1	22126983	C	T
1	chr1_22151532	36.514	chr1	22151532	T	G
1	chr1_22161968	36.514	chr1	22161968	A	G
1	chr1_22162001	36.514	chr1	22162001	T	C
1	chr1_22178087	36.514	chr1	22178087	A	G
1	chr1_22178359	36.514	chr1	22178359	T	A
1	chr1_22178382	36.514	chr1	22178382	G	A
1	chr1_22188345	36.514	chr1	22188345	C	T
1	chr1_22189083	36.514	chr1	22189083	A	G
1	chr1_22216677	36.514	chr1	22216677	T	C
1	chr1_22216772	36.514	chr1	22216772	C	T
1	chr1_22234424	36.514	chr1	22234424	A	G
1	chr1_22248203	36.514	chr1	22248203	A	G
1	chr1_22260292	36.514	chr1	22260292	C	T
1	chr1_22260463	36.514	chr1	22260463	C	T
1	chr1_22277845	36.514	chr1	22277845	C	G
1	chr1_22286268	36.514	chr1	22286268	T	C
1	chr1_22293511	36.514	chr1	22293511	A	T
1	chr1_22293512	36.514	chr1	22293512	G	T
1	chr1_22323556	36.514	chr1	22323556	C	T
1	chr1_22336369	36.514	chr1	22336369	A	G
1	chr1_22352590	36.514	chr1	22352590	C	T
1	chr1_22363555	36.514	chr1	22363555	G	A
1	chr1_22369339	36.514	chr1	22369339	G	A
1	chr1_22376042	36.514	chr1	22376042	C	G
1	chr1_22376310	36.514	chr1	22376310	C	T
1	chr1_22383128	36.514	chr1	22383128	C	T
1	chr1_22399057	36.514	chr1	22399057	A	G
1	chr1_22399315	36.514	chr1	22399315	C	T
1	chr1_22422006	36.514	chr1	22422006	T	C
1	chr1_22442234	36.514	chr1	22442234	G	A
1	chr1_22447537	36.514	chr1	22447537	A	G
1	chr1_22461726	36.514	chr1	22461726	T	C
1	chr1_22479843	36.514	chr1	22479843	G	A
1	chr1_22486126	36.514	chr1	22486126	G	A
1	chr1_22490052	36.514	chr1	22490052	C	T
1	chr1_22501571	36.514	chr1	22501571	T	C
1	chr1_22513015	36.514	chr1	22513015	G	A
1	chr1_22522099	36.514	chr1	22522099	A	T
1	chr1_22529295	36.514	chr1	22529295	G	A
1	chr1_22543454	36.514	chr1	22543454	A	T
1	chr1_22543678	36.514	chr1	22543678	A	G
1	chr1_22543704	36.514	chr1	22543704	A	G
1	chr1_22543825	36.514	chr1	22543825	G	C
1	chr1_22553383	36.514	chr1	22553383	C	T
1	chr1_22553486	36.514	chr1	22553486	T	C
1	chr1_22553493	36.514	chr1	22553493	C	T
1	chr1_22556147	36.514	chr1	22556147	A	G
1	chr1_22556385	36.514	chr1	22556385	G	A
1	chr1_22576414	36.514	chr1	22576414	C	T
1	chr1_22576835	36.514	chr1	22576835	G	A
1	chr1_22579796	36.514	chr1	22579796	A	C
1	chr1_22596179	36.514	chr1	22596179	C	T
1	chr1_22602594	36.514	chr1	22602594	T	C
1	chr1_22608711	36.514	chr1	22608711	T	C
1	chr1_22609003	36.514	chr1	22609003	G	A
1	chr1_22621036	36.514	chr1	22621036	T	A
1	chr1_22625065	36.514	chr1	22625065	A	G
1	chr1_22625073	36.514	chr1	22625073	A	G
1	chr1_22625093	36.514	chr1	22625093	A	G
1	chr1_22631263	36.514	chr1	22631263	A	G
1	chr1_22648481	36.514	chr1	22648481	T	C
1	chr1_22648685	36.514	chr1	22648685	A	G
1	chr1_22659831	36.514	chr1	22659831	G	A
1	chr1_22663930	36.514	chr1	22663930	A	G
1	chr1_22685229	36.514	chr1	22685229	A	G
1	chr1_22685390	36.514	chr1	22685390	C	G
1	chr1_22704667	36.514	chr1	22704667	T	A
1	chr1_22709528	36.514	chr1	22709528	T	G
1	chr1_22709620	36.514	chr1	22709620	G	A
1	chr1_22709801	36.514	chr1	22709801	T	C
1	chr1_22721502	36.514	chr1	22721502	G	T
1	chr1_22725997	36.514	chr1	22725997	A	G
1	chr1_22726031	36.514	chr1	22726031	A	T
1	chr1_22726073	36.514	chr1	22726073	A	G
1	chr1_22726447	36.514	chr1	22726447	A	G
1	chr1_22736580	36.514	chr1	22736580	A	G
1	chr1_22752691	36.514	chr1	22752691	A	C
1	chr1_22764349	36.514	chr1	22764349	A	G
1	chr1_22764372	36.514	chr1	22764372	GAAAGCA	G
1	chr1_22786800	36.514	chr1	22786800	G	A
1	chr1_22787051	36.514	chr1	22787051	T	C
1	chr1_22787090	36.514	chr1	22787090	G	C
1	chr1_22803107	36.514	chr1	22803107	G	A
1	chr1_22803117	36.514	chr1	22803117	A	G
1	chr1_22815902	36.514	chr1	22815902	A	G
1	chr1_22815960	36.514	chr1	22815960	A	G
1	chr1_22836418	36.514	chr1	22836418	G	A
1	chr1_22836429	36.514	chr1	22836429	G	A
1	chr1_22843291	36.514	chr1	22843291	C	T
1	chr1_22843320	36.514	chr1	22843320	G	A
1	chr1_22857664	36.514	chr1	22857664	C	T
1	chr1_22891580	36.514	chr1	22891580	A	G
1	chr1_22891620	36.514	chr1	22891620	A	G
1	chr1_22916764	36.514	chr1	22916764	C	T
1	chr1_22934112	36.514	chr1	22934112	A	G
1	chr1_22962415	36.514	chr1	22962415	G	A
1	chr1_22962484	36.514	chr1	22962484	G	A
1	chr1_22962602	36.514	chr1	22962602	G	A
1	chr1_22962659	36.514	chr1	22962659	T	G
1	chr1_22963757	36.514	chr1	22963757	T	C
1	chr1_22963773	36.514	chr1	22963773	G	A
1	chr1_22969383	36.514	chr1	22969383	A	G
1	chr1_22969846	36.514	chr1	22969846	C	T
1	chr1_22980233	36.514	chr1	22980233	G	T
1	chr1_22986020	36.514	chr1	22986020	G	A
1	chr1_23045770	36.514	chr1	23045770	A	G
1	chr1_23045837	36.514	chr1	23045837	G	A
1	chr1_23048136	36.514	chr1	23048136	TA	T
1	chr1_23056228	36.514	chr1	23056228	G	A
1	chr1_23062667	36.514	chr1	23062667	T	C
1	chr1_23066982	36.514	chr1	23066982	C	A
1	chr1_23074288	36.514	chr1	23074288	A	G
1	chr1_23074365	36.514	chr1	23074365	C	T
1	chr1_23096859	36.514	chr1	23096859	T	C
1	chr1_23098012	36.514	chr1	23098012	C	T
1	chr1_23105710	36.514	chr1	23105710	T	C
1	chr1_23171388	36.514	chr1	23171388	G	A
1	chr1_23182996	36.514	chr1	23182996	G	A
1	chr1_23219730	36.514	chr1	23219730	G	GATCTAA
1	chr1_23219732	36.514	chr1	23219732	G	GCT
1	chr1_23244089	36.514	chr1	23244089	G	A
1	chr1_23252963	36.514	chr1	23252963	G	A
1	chr1_23259173	36.514	chr1	23259173	A	G
1	chr1_23259199	36.514	chr1	23259199	G	A
1	chr1_23277488	36.514	chr1	23277488	G	T
1	chr1_23291408	36.514	chr1	23291408	T	C
1	chr1_23322789	36.514	chr1	23322789	G	A
1	chr1_23331209	36.514	chr1	23331209	G	GC
1	chr1_23346741	36.514	chr1	23346741	C	G
1	chr1_23346834	36.514	chr1	23346834	A	C
1	chr1_23346961	36.514	chr1	23346961	G	A
1	chr1_23355585	36.514	chr1	23355585	T	G
1	chr1_23357499	36.514	chr1	23357499	T	C
1	chr1_23363682	36.514	chr1	23363682	C	T
1	chr1_23366458	36.514	chr1	23366458	A	T
1	chr1_23380734	36.514	chr1	23380734	G	T
1	chr1_23386251	36.514	chr1	23386251	T	C
1	chr1_23386530	36.514	chr1	23386530	A	C
1	chr1_23415434	36.514	chr1	23415434	C	G
1	chr1_23431773	36.514	chr1	23431773	C	G
1	chr1_23431997	36.514	chr1	23431997	G	A
1	chr1_23435475	36.514	chr1	23435475	T	C
1	chr1_23435486	36.514	chr1	23435486	C	T
1	chr1_23452490	36.514	chr1	23452490	C	T
1	chr1_23498773	36.514	chr1	23498773	C	T
1	chr1_23521235	36.514	chr1	23521235	A	T
1	chr1_23521430	36.514	chr1	23521430	C	A
1	chr1_23533684	36.514	chr1	23533684	C	T
1	chr1_23561129	36.514	chr1	23561129	A	T
1	chr1_23580978	36.514	chr1	23580978	G	A
1	chr1_23581128	36.514	chr1	23581128	G	A
1	chr1_23581210	36.514	chr1	23581210	G	A
1	chr1_23603861	36.514	chr1	23603861	G	A
1	chr1_23625567	36.514	chr1	23625567	AT	A
1	chr1_23625596	36.514	chr1	23625596	AT	A
1	chr1_23628305	36.514	chr1	23628305	C	T
1	chr1_23641104	36.514	chr1	23641104	C	T
1	chr1_23641348	36.514	chr1	23641348	C	T
1	chr1_23655501	36.514	chr1	23655501	T	A
1	chr1_23655505	36.514	chr1	23655505	G	T
1	chr1_23663045	36.514	chr1	23663045	A	G
1	chr1_23663365	36.514	chr1	23663365	AT	A
1	chr1_23663367	36.514	chr1	23663367	G	A
1	chr1_23669741	36.514	chr1	23669741	T	C
1	chr1_23674952	36.514	chr1	23674952	C	T
1	chr1_23678036	36.514	chr1	23678036	G	C
1	chr1_23687743	36.514	chr1	23687743	A	C
1	chr1_23688031	36.514	chr1	23688031	A	T
1	chr1_23690949	36.514	chr1	23690949	C	T
1	chr1_23691252	36.514	chr1	23691252	G	A
1	chr1_23712831	36.514	chr1	23712831	A	G
1	chr1_23715490	36.514	chr1	23715490	T	A
1	chr1_23760714	36.514	chr1	23760714	T	C
1	chr1_23771020	36.514	chr1	23771020	G	A
1	chr1_23771042	36.514	chr1	23771042	A	G
1	chr1_23771112	36.514	chr1	23771112	G	A
1	chr1_23771226	36.514	chr1	23771226	G	C
1	chr1_23789312	36.514	chr1	23789312	T	C
1	chr1_23789370	36.514	chr1	23789370	A	G
1	chr1_23796426	36.514	chr1	23796426	A	T
1	chr1_23796518	36.514	chr1	23796518	G	A
1	chr1_23806761	36.514	chr1	23806761	A	G
1	chr1_23806766	36.514	chr1	23806766	T	G
1	chr1_23820375	36.514	chr1	23820375	G	A
1	chr1_23905309	36.514	chr1	23905309	A	G
1	chr1_23916269	36.514	chr1	23916269	T	G
1	chr1_23918552	36.514	chr1	23918552	C	G
1	chr1_23928976	36.514	chr1	23928976	T	C
1	chr1_23964603	36.514	chr1	23964603	A	G
1	chr1_23982518	36.514	chr1	23982518	T	C
1	chr1_23982753	36.514	chr1	23982753	A	G
1	chr1_23986594	36.514	chr1	23986594	G	A
1	chr1_23986671	36.514	chr1	23986671	C	T
1	chr1_23994935	36.514	chr1	23994935	A	T
1	chr1_24001199	36.514	chr1	24001199	T	C
1	chr1_24024307	36.514	chr1	24024307	A	G
1	chr1_24024486	36.514	chr1	24024486	C	T
1	chr1_24024944	36.514	chr1	24024944	T	TG
1	chr1_24032381	36.514	chr1	24032381	T	C
1	chr1_24040621	36.514	chr1	24040621	T	C
1	chr1_24048586	36.514	chr1	24048586	T	G
1	chr1_24048841	36.514	chr1	24048841	A	G
1	chr1_24068152	36.514	chr1	24068152	T	C
1	chr1_24068174	36.514	chr1	24068174	T	C
1	chr1_24101408	36.514	chr1	24101408	T	C
1	chr1_24133598	36.514	chr1	24133598	A	G
1	chr1_24144875	36.514	chr1	24144875	C	T
1	chr1_24163955	36.514	chr1	24163955	G	T
1	chr1_24171215	36.514	chr1	24171215	G	T
1	chr1_24250747	36.514	chr1	24250747	G	A
1	chr1_24250950	36.514	chr1	24250950	A	G
1	chr1_24250966	36.514	chr1	24250966	A	G
1	chr1_24250967	36.514	chr1	24250967	T	A
1	chr1_24273634	36.514	chr1	24273634	T	C
1	chr1_24273803	36.514	chr1	24273803	T	C
1	chr1_24308890	36.514	chr1	24308890	C	T
1	chr1_24322202	36.514	chr1	24322202	G	A
1	chr1_24322500	36.514	chr1	24322500	CT	C
1	chr1_24357029	36.514	chr1	24357029	G	A
1	chr1_24365281	36.514	chr1	24365281	C	T
1	chr1_24459668	36.514	chr1	24459668	G	A
1	chr1_24473225	36.514	chr1	24473225	C	G
1	chr1_24492934	36.514	chr1	24492934	C	A
1	chr1_24499654	36.514	chr1	24499654	C	T
1	chr1_24526704	36.514	chr1	24526704	G	A
1	chr1_24526971	36.514	chr1	24526971	G	A
1	chr1_24541880	36.514	chr1	24541880	G	T
1	chr1_24551891	36.514	chr1	24551891	T	A
1	chr1_24553326	36.514	chr1	24553326	C	T
1	chr1_24597023	36.514	chr1	24597023	C	T
1	chr1_24606835	36.514	chr1	24606835	C	T
1	chr1_24629342	36.514	chr1	24629342	T	C
1	chr1_24629408	36.514	chr1	24629408	G	A
1	chr1_24635171	36.514	chr1	24635171	C	A
1	chr1_24650915	36.514	chr1	24650915	C	A
1	chr1_24678652	36.514	chr1	24678652	A	G
1	chr1_24705575	36.514	chr1	24705575	G	A
1	chr1_24736203	36.514	chr1	24736203	G	A
1	chr1_24802514	36.514	chr1	24802514	T	TC
1	chr1_24850617	36.514	chr1	24850617	A	G
1	chr1_24871910	36.514	chr1	24871910	A	G
1	chr1_24871914	36.514	chr1	24871914	C	T
1	chr1_24872388	36.514	chr1	24872388	A	G
1	chr1_24888385	36.514	chr1	24888385	T	G
1	chr1_24924855	36.514	chr1	24924855	T	A
1	chr1_28916661	50.794	chr1	28916661	G	A
1	chr1_28966819	51.319	chr1	28966819	C	T
1	chr1_28985368	51.319	chr1	28985368	C	CT
1	chr1_29029129	51.319	chr1	29029129	A	G
1	chr1_29035028	51.319	chr1	29035028	T	A
1	chr1_29124745	51.319	chr1	29124745	T	C
1	chr1_29194950	51.319	chr1	29194950	G	A
1	chr1_29208796	51.319	chr1	29208796	G	A
1	chr1_29216296	51.319	chr1	29216296	C	A
1	chr1_29223704	51.319	chr1	29223704	A	G
1	chr1_29227368	51.319	chr1	29227368	T	C
1	chr1_29227508	51.319	chr1	29227508	G	T
1	chr1_29227523	51.319	chr1	29227523	GA	G
1	chr1_29235385	51.319	chr1	29235385	G	A
1	chr1_29280740	51.319	chr1	29280740	T	C
1	chr1_29285363	51.319	chr1	29285363	C	CT
1	chr1_29294442	51.319	chr1	29294442	T	C
1	chr1_29585890	53.368	chr1	29585890	T	C
1	chr1_29604162	53.368	chr1	29604162	T	C
1	chr1_29641359	53.368	chr1	29641359	CT	C
1	chr1_29702152	53.368	chr1	29702152	C	T
1	chr1_29770240	53.368	chr1	29770240	A	G
1	chr1_30083954	55.648	chr1	30083954	G	A
1	chr1_30171358	56.17	chr1	30171358	AT	A
1	chr1_30183551	56.17	chr1	30183551	A	T
1	chr1_30183558	56.17	chr1	30183558	C	T
1	chr1_30225488	56.17	chr1	30225488	C	G
1	chr1_30228028	56.17	chr1	30228028	C	T
1	chr1_30328930	57.309	chr1	30328930	C	T
1	chr1_31091242	60.875	chr1	31091242	C	T
1	chr1_31140608	60.875	chr1	31140608	C	T
1	chr1_31144302	60.875	chr1	31144302	G	A
1	chr1_31167295	60.875	chr1	31167295	G	T
1	chr1_30507033	62.029	chr1	30507033	G	A
1	chr1_30540518	62.029	chr1	30540518	T	TTG
1	chr1_30549618	62.029	chr1	30549618	T	A
1	chr1_30661939	62.604	chr1	30661939	C	T
1	chr1_30799100	64.338	chr1	30799100	C	A
1	chr1_30799101	64.338	chr1	30799101	C	A
1	chr1_30811984	64.338	chr1	30811984	G	C
1	chr1_30812203	64.338	chr1	30812203	C	T
1	chr1_30940297	65.526	chr1	30940297	T	C
1	chr1_30958502	65.526	chr1	30958502	T	A
1	chr1_31020871	65.526	chr1	31020871	C	T
1	chr1_31027632	65.526	chr1	31027632	G	A
1	chr1_31380126	69.845	chr1	31380126	T	C
1	chr1_31422367	69.845	chr1	31422367	T	G
1	chr1_31444786	69.845	chr1	31444786	A	G
1	chr1_31731782	71.637	chr1	31731782	G	A
1	chr1_31750254	71.637	chr1	31750254	G	A
1	chr1_31802191	72.217	chr1	31802191	A	G
1	chr1_31802282	72.217	chr1	31802282	G	C
1	chr1_31861039	72.217	chr1	31861039	A	G
1	chr1_31969048	72.217	chr1	31969048	C	G
1	chr1_31987730	72.217	chr1	31987730	G	C
1	chr1_32087090	72.217	chr1	32087090	G	A
1	chr1_32087417	72.217	chr1	32087417	C	A
1	chr1_32098790	72.217	chr1	32098790	C	T
1	chr1_32146932	72.793	chr1	32146932	C	A
1	chr1_32147120	72.793	chr1	32147120	C	T
1	chr1_32147135	72.793	chr1	32147135	G	A
1	chr1_32188763	72.793	chr1	32188763	T	C
1	chr1_32225708	73.369	chr1	32225708	G	A
1	chr1_32244807	73.369	chr1	32244807	A	T
1	chr1_32278168	73.369	chr1	32278168	T	A
1	chr1_32486370	74.504	chr1	32486370	C	A
1	chr1_32486399	74.504	chr1	32486399	C	T
1	chr1_32525443	75.067	chr1	32525443	T	C
1	chr1_32609919	75.067	chr1	32609919	C	G
1	chr1_32612667	75.067	chr1	32612667	A	G
1	chr1_32654166	75.628	chr1	32654166	T	A
1	chr1_32716657	75.628	chr1	32716657	G	A
1	chr1_32716829	75.628	chr1	32716829	G	T
1	chr1_32779819	75.628	chr1	32779819	G	T
1	chr1_32789105	75.628	chr1	32789105	T	A
1	chr1_32795990	75.628	chr1	32795990	C	A
1	chr1_32848790	75.628	chr1	32848790	A	G
1	chr1_32860942	75.628	chr1	32860942	G	C
1	chr1_32870780	75.628	chr1	32870780	A	C
1	chr1_32927157	76.194	chr1	32927157	G	C
1	chr1_32948338	76.194	chr1	32948338	G	A
1	chr1_33022625	76.754	chr1	33022625	C	A
1	chr1_33026659	76.754	chr1	33026659	G	A
1	chr1_33045237	76.754	chr1	33045237	C	A
1	chr1_33048477	76.754	chr1	33048477	G	A
1	chr1_33103311	76.754	chr1	33103311	T	C
1	chr1_33131822	76.754	chr1	33131822	G	A
1	chr1_33143893	76.754	chr1	33143893	TA	T
1	chr1_33143909	76.754	chr1	33143909	G	T
1	chr1_33155492	76.754	chr1	33155492	A	T
1	chr1_33158375	76.754	chr1	33158375	G	T
1	chr1_33158496	76.754	chr1	33158496	C	G
1	chr1_33173259	76.754	chr1	33173259	G	A
1	chr1_33200524	76.754	chr1	33200524	C	G
1	chr1_33292862	77.314	chr1	33292862	T	C
1	chr1_33319057	77.876	chr1	33319057	C	T
1	chr1_33361275	77.876	chr1	33361275	T	G
1	chr1_33412724	79.589	chr1	33412724	T	A
1	chr1_33412725	79.589	chr1	33412725	T	A
1	chr1_33432656	79.589	chr1	33432656	C	T
1	chr1_33541088	80.726	chr1	33541088	C	T
1	chr1_33579705	80.726	chr1	33579705	G	A
1	chr1_33592781	80.726	chr1	33592781	A	T
1	chr1_33628869	80.726	chr1	33628869	G	A
1	chr1_33693465	80.726	chr1	33693465	G	T
1	chr1_33784698	81.301	chr1	33784698	A	C
1	chr1_34402051	83.572	chr1	34402051	A	AT
1	chr1_33863910	84.111	chr1	33863910	G	C
1	chr1_33880943	84.111	chr1	33880943	G	A
1	chr1_33956574	84.111	chr1	33956574	G	A
1	chr1_33962884	84.111	chr1	33962884	G	C
1	chr1_34026596	84.111	chr1	34026596	T	C
1	chr1_34026635	84.111	chr1	34026635	C	G
1	chr1_34164012	84.111	chr1	34164012	C	T
1	chr1_34186630	84.111	chr1	34186630	T	TG
1	chr1_34188510	84.111	chr1	34188510	G	GT
1	chr1_34238344	84.111	chr1	34238344	C	T
1	chr1_34238360	84.111	chr1	34238360	C	T
2	chr2_463670	0	chr2	463670	A	AAT
2	chr2_595557	0	chr2	595557	A	T
2	chr2_356641	2.245	chr2	356641	A	ATCT
2	chr2_439846	2.245	chr2	439846	C	A
2	chr2_463609	2.245	chr2	463609	G	A
2	chr2_776039	2.245	chr2	776039	T	C
2	chr2_799721	2.245	chr2	799721	T	C
2	chr2_960536	2.245	chr2	960536	T	C
2	chr2_1275	3.392	chr2	1275	G	A
2	chr2_194636	3.392	chr2	194636	G	T
2	chr2_220128	3.392	chr2	220128	G	A
2	chr2_277170	3.392	chr2	277170	A	G
2	chr2_1040918	3.392	chr2	1040918	G	A
2	chr2_1059700	3.392	chr2	1059700	G	A
2	chr2_1067526	3.392	chr2	1067526	T	C
2	chr2_1067636	3.392	chr2	1067636	C	T
2	chr2_1115513	3.938	chr2	1115513	A	G
2	chr2_1115714	3.938	chr2	1115714	G	A
2	chr2_1119259	3.938	chr2	1119259	T	C
2	chr2_1119342	3.938	chr2	1119342	A	T
2	chr2_1119362	3.938	chr2	1119362	A	G
2	chr2_1122575	3.938	chr2	1122575	A	G
2	chr2_1122587	3.938	chr2	1122587	C	T
2	chr2_1122588	3.938	chr2	1122588	T	G
2	chr2_1250760	5.08	chr2	1250760	T	C
2	chr2_1272076	5.08	chr2	1272076	T	G
2	chr2_1309401	5.08	chr2	1309401	T	C
2	chr2_1340451	5.08	chr2	1340451	A	G
2	chr2_1364370	5.08	chr2	1364370	T	A
2	chr2_1414206	5.08	chr2	1414206	C	T
2	chr2_1414378	5.08	chr2	1414378	T	C
2	chr2_1414434	5.08	chr2	1414434	A	G
2	chr2_1493954	5.65	chr2	1493954	C	T
2	chr2_1552454	6.184	chr2	1552454	T	A
2	chr2_1651843	6.184	chr2	1651843	G	A
2	chr2_1779249	6.76	chr2	1779249	C	G
2	chr2_1889200	7.862	chr2	1889200	A	G
2	chr2_1895531	7.862	chr2	1895531	C	T
2	chr2_1895555	7.862	chr2	1895555	T	G
2	chr2_1896947	7.862	chr2	1896947	C	T
2	chr2_1897159	7.862	chr2	1897159	G	A
2	chr2_1966422	7.862	chr2	1966422	T	C
2	chr2_2109234	8.432	chr2	2109234	G	A
2	chr2_2123581	8.432	chr2	2123581	C	T
2	chr2_2216475	8.432	chr2	2216475	TG	T
2	chr2_2263877	8.432	chr2	2263877	C	T
2	chr2_2263884	8.432	chr2	2263884	A	G
2	chr2_2008661	9.001	chr2	2008661	G	A
2	chr2_2068792	9.001	chr2	2068792	G	A
2	chr2_2292416	9.556	chr2	2292416	C	T
2	chr2_2315273	9.556	chr2	2315273	C	T
2	chr2_2359939	10.135	chr2	2359939	T	TA
2	chr2_2375858	10.135	chr2	2375858	C	A
2	chr2_2395830	10.715	chr2	2395830	A	G
2	chr2_2395856	10.715	chr2	2395856	G	A
2	chr2_2395986	10.715	chr2	2395986	T	G
2	chr2_2396034	10.715	chr2	2396034	C	T
2	chr2_2399262	10.715	chr2	2399262	C	T
2	chr2_2429973	10.715	chr2	2429973	G	A
2	chr2_2532765	10.715	chr2	2532765	C	T
2	chr2_2554009	10.715	chr2	2554009	C	G
2	chr2_2563313	10.715	chr2	2563313	TTTGTGAAAA	T
2	chr2_2563443	10.715	chr2	2563443	C	A
2	chr2_2631029	10.715	chr2	2631029	T	TA
2	chr2_2631232	10.715	chr2	2631232	T	C
2	chr2_2643259	10.715	chr2	2643259	T	C
2	chr2_2656426	10.715	chr2	2656426	A	C
2	chr2_2678146	10.715	chr2	2678146	C	T
2	chr2_2687934	10.715	chr2	2687934	G	T
2	chr2_2760880	11.297	chr2	2760880	C	T
2	chr2_2761167	11.297	chr2	2761167	T	C
2	chr2_2777688	11.297	chr2	2777688	G	C
2	chr2_2781258	11.297	chr2	2781258	T	A
2	chr2_2848119	11.297	chr2	2848119	T	C
2	chr2_2956982	11.297	chr2	2956982	C	T
2	chr2_2970541	11.297	chr2	2970541	A	G
2	chr2_3003016	11.297	chr2	3003016	C	T
2	chr2_3014891	11.297	chr2	3014891	A	T
2	chr2_3031077	11.297	chr2	3031077	A	G
2	chr2_3063666	11.297	chr2	3063666	T	C
2	chr2_3084114	11.297	chr2	3084114	C	CT
2	chr2_3171982	11.89	chr2	3171982	C	T
2	chr2_3177153	11.89	chr2	3177153	TA	T
2	chr2_3197907	11.89	chr2	3197907	C	T
2	chr2_3352050	13.05	chr2	3352050	C	T
2	chr2_3456589	13.653	chr2	3456589	A	G
2	chr2_3514483	13.653	chr2	3514483	T	C
2	chr2_3514497	13.653	chr2	3514497	C	G
2	chr2_36914233	14.713	chr2	36914233	C	T
2	chr2_3639724	14.8	chr2	3639724	A	G
2	chr2_3687590	14.8	chr2	3687590	A	G
2	chr2_3687669	14.8	chr2	3687669	A	G
2	chr2_3687890	14.8	chr2	3687890	T	C
2	chr2_3687946	14.8	chr2	3687946	C	T
2	chr2_3816737	14.8	chr2	3816737	C	A
2	chr2_3867411	14.8	chr2	3867411	C	G
2	chr2_3867421	14.8	chr2	3867421	T	G
2	chr2_3920776	15.366	chr2	3920776	C	G
2	chr2_4040058	16.553	chr2	4040058	C	T
2	chr2_4048017	16.553	chr2	4048017	C	T
2	chr2_4182222	17.743	chr2	4182222	T	A
2	chr2_4237529	18.337	chr2	4237529	T	C
2	chr2_4282862	18.337	chr2	4282862	G	A
2	chr2_4347623	18.911	chr2	4347623	C	T
2	chr2_4425125	18.911	chr2	4425125	G	A
2	chr2_4434296	18.911	chr2	4434296	T	C
2	chr2_4438058	18.911	chr2	4438058	G	A
2	chr2_4438400	18.911	chr2	4438400	C	T
2	chr2_4438413	18.911	chr2	4438413	C	T
2	chr2_4438416	18.911	chr2	4438416	A	G
2	chr2_4438441	18.911	chr2	4438441	A	T
2	chr2_4468965	18.911	chr2	4468965	C	T
2	chr2_4522980	19.499	chr2	4522980	G	A
2	chr2_4623522	19.499	chr2	4623522	T	C
2	chr2_4701368	20.093	chr2	4701368	T	C
2	chr2_4725873	20.093	chr2	4725873	TG	T
2	chr2_4732396	20.093	chr2	4732396	C	A
2	chr2_4756100	20.093	chr2	4756100	T	C
2	chr2_4763062	20.093	chr2	4763062	G	A
2	chr2_4819440	20.592	chr2	4819440	C	T
2	chr2_4862069	20.592	chr2	4862069	CT	C
2	chr2_4862075	20.592	chr2	4862075	C	G
2	chr2_4877599	20.592	chr2	4877599	T	TGAA
2	chr2_4877795	20.592	chr2	4877795	C	G
2	chr2_4897197	20.592	chr2	4897197	A	G
2	chr2_4930605	20.592	chr2	4930605	G	A
2	chr2_4930616	20.592	chr2	4930616	G	A
2	chr2_4959942	20.592	chr2	4959942	G	A
2	chr2_4972864	20.592	chr2	4972864	T	C
2	chr2_5005383	20.592	chr2	5005383	C	T
2	chr2_5153894	20.592	chr2	5153894	C	T
2	chr2_5161666	21.733	chr2	5161666	A	T
2	chr2_5200107	21.733	chr2	5200107	A	G
2	chr2_5242942	21.733	chr2	5242942	G	A
2	chr2_5243103	21.733	chr2	5243103	G	A
2	chr2_5243154	21.733	chr2	5243154	A	G
2	chr2_5261614	21.733	chr2	5261614	C	T
2	chr2_5267876	21.733	chr2	5267876	ACC	A
2	chr2_5371057	21.733	chr2	5371057	G	A
2	chr2_5393799	21.733	chr2	5393799	G	A
2	chr2_5398778	21.733	chr2	5398778	C	T
2	chr2_5459024	21.733	chr2	5459024	G	GT
2	chr2_5470753	21.733	chr2	5470753	G	A
2	chr2_5475014	21.733	chr2	5475014	A	G
2	chr2_5475018	21.733	chr2	5475018	C	T
2	chr2_5516924	21.733	chr2	5516924	G	A
2	chr2_5516929	21.733	chr2	5516929	A	C
2	chr2_5516986	21.733	chr2	5516986	C	T
2	chr2_5599025	22.714	chr2	5599025	G	A
2	chr2_5615681	22.714	chr2	5615681	A	G
2	chr2_5673648	22.714	chr2	5673648	AT	A
2	chr2_5680418	22.714	chr2	5680418	T	C
2	chr2_5680419	22.714	chr2	5680419	G	A
2	chr2_5754269	22.714	chr2	5754269	G	A
2	chr2_5774783	22.714	chr2	5774783	AT	A
2	chr2_5775072	22.714	chr2	5775072	T	C
2	chr2_5799708	22.714	chr2	5799708	A	G
2	chr2_5799738	22.714	chr2	5799738	T	C
2	chr2_5799937	22.714	chr2	5799937	T	G
2	chr2_5914138	22.714	chr2	5914138	C	T
2	chr2_5919175	22.714	chr2	5919175	A	C
2	chr2_5937119	22.714	chr2	5937119	G	A
2	chr2_5943698	22.714	chr2	5943698	GAAGT	G
2	chr2_5973303	22.714	chr2	5973303	T	C
2	chr2_5973356	22.714	chr2	5973356	G	A
2	chr2_6092305	22.714	chr2	6092305	A	G
2	chr2_6125109	23.264	chr2	6125109	C	T
2	chr2_6125302	23.264	chr2	6125302	G	A
2	chr2_6125359	23.264	chr2	6125359	T	C
2	chr2_6156026	23.264	chr2	6156026	A	C
2	chr2_6166687	23.264	chr2	6166687	G	A
2	chr2_6201441	23.81	chr2	6201441	C	T
2	chr2_6239737	24.357	chr2	6239737	A	G
2	chr2_6267271	24.357	chr2	6267271	G	C
2	chr2_6274566	24.357	chr2	6274566	T	C
2	chr2_6274721	24.357	chr2	6274721	C	T
2	chr2_6305296	24.357	chr2	6305296	A	G
2	chr2_6347431	24.357	chr2	6347431	AG	A
2	chr2_6363264	24.357	chr2	6363264	G	A
2	chr2_6363982	24.357	chr2	6363982	A	C
2	chr2_6363986	24.357	chr2	6363986	C	T
2	chr2_6447697	24.357	chr2	6447697	T	C
2	chr2_6453523	24.357	chr2	6453523	A	C
2	chr2_6470091	24.357	chr2	6470091	T	C
2	chr2_6509346	24.357	chr2	6509346	TTG	T
2	chr2_6535613	24.357	chr2	6535613	C	T
2	chr2_6598576	24.357	chr2	6598576	T	A
2	chr2_6608356	24.357	chr2	6608356	G	A
2	chr2_6608463	24.357	chr2	6608463	A	G
2	chr2_6634879	24.904	chr2	6634879	AG	A
2	chr2_6635031	24.904	chr2	6635031	G	A
2	chr2_6696529	24.904	chr2	6696529	G	A
2	chr2_6696551	24.904	chr2	6696551	A	C
2	chr2_6707617	24.904	chr2	6707617	A	G
2	chr2_6744979	24.904	chr2	6744979	T	C
2	chr2_6745005	24.904	chr2	6745005	C	CA
2	chr2_6745022	24.904	chr2	6745022	T	C
2	chr2_6771986	24.904	chr2	6771986	A	G
2	chr2_6780194	24.904	chr2	6780194	A	C
2	chr2_6783615	24.904	chr2	6783615	T	G
2	chr2_6783682	24.904	chr2	6783682	C	A
2	chr2_6824122	24.904	chr2	6824122	G	A
2	chr2_6845615	25.452	chr2	6845615	A	G
2	chr2_6845863	25.452	chr2	6845863	A	G
2	chr2_6845962	25.452	chr2	6845962	G	A
2	chr2_6845987	25.452	chr2	6845987	G	A
2	chr2_6942856	25.452	chr2	6942856	A	G
2	chr2_6943818	25.452	chr2	6943818	C	T
2	chr2_6954370	25.452	chr2	6954370	G	A
2	chr2_6996091	25.452	chr2	6996091	T	C
2	chr2_7012429	25.452	chr2	7012429	A	G
2	chr2_7023541	25.452	chr2	7023541	T	C
2	chr2_7098168	25.452	chr2	7098168	T	G
2	chr2_7098174	25.452	chr2	7098174	C	A
2	chr2_7120115	25.452	chr2	7120115	A	C
2	chr2_7136607	25.452	chr2	7136607	TA	T
2	chr2_7137852	25.452	chr2	7137852	A	AT
2	chr2_7213406	25.452	chr2	7213406	A	C
2	chr2_7230065	25.452	chr2	7230065	C	G
2	chr2_7345325	25.452	chr2	7345325	C	G
2	chr2_7364860	26.002	chr2	7364860	T	A
2	chr2_7385301	26.002	chr2	7385301	C	T
2	chr2_7405112	26.002	chr2	7405112	T	C
2	chr2_7447629	26.002	chr2	7447629	T	G
2	chr2_7477046	26.002	chr2	7477046	G	A
2	chr2_7477225	26.002	chr2	7477225	T	C
2	chr2_7477259	26.002	chr2	7477259	A	AC
2	chr2_7477261	26.002	chr2	7477261	G	C
2	chr2_7477472	26.002	chr2	7477472	C	T
2	chr2_7518761	26.002	chr2	7518761	C	T
2	chr2_7519353	26.002	chr2	7519353	T	C
2	chr2_7544606	26.002	chr2	7544606	A	C
2	chr2_7595845	26.544	chr2	7595845	A	G
2	chr2_7595883	26.544	chr2	7595883	A	G
2	chr2_7621896	26.544	chr2	7621896	T	A
2	chr2_7648856	26.544	chr2	7648856	G	A
2	chr2_7668821	26.544	chr2	7668821	C	A
2	chr2_7723729	26.544	chr2	7723729	T	C
2	chr2_7723782	26.544	chr2	7723782	A	G
2	chr2_7743359	26.544	chr2	7743359	C	A
2	chr2_7767160	26.544	chr2	7767160	ACTAGTGT	A
2	chr2_7786978	26.544	chr2	7786978	G	A
2	chr2_7890548	27.09	chr2	7890548	C	T
2	chr2_7890581	27.09	chr2	7890581	G	A
2	chr2_7890853	27.09	chr2	7890853	T	A
2	chr2_7890964	27.09	chr2	7890964	T	C
2	chr2_7915856	27.09	chr2	7915856	C	T
2	chr2_7919350	27.09	chr2	7919350	G	A
2	chr2_7935162	27.09	chr2	7935162	C	T
2	chr2_7958881	27.09	chr2	7958881	A	G
2	chr2_7993596	27.09	chr2	7993596	G	A
2	chr2_8024944	27.09	chr2	8024944	G	A
2	chr2_8025162	27.09	chr2	8025162	A	G
2	chr2_8052847	27.09	chr2	8052847	A	G
2	chr2_8074080	27.09	chr2	8074080	G	A
2	chr2_8084465	27.09	chr2	8084465	A	AG
2	chr2_8132339	27.09	chr2	8132339	C	A
2	chr2_8132380	27.64	chr2	8132380	G	A
2	chr2_8132572	27.64	chr2	8132572	C	T
2	chr2_8140229	27.64	chr2	8140229	C	T
2	chr2_8140519	27.64	chr2	8140519	C	T
2	chr2_8140566	27.64	chr2	8140566	G	T
2	chr2_8157965	27.64	chr2	8157965	G	A
2	chr2_8167015	27.64	chr2	8167015	A	G
2	chr2_8167018	27.64	chr2	8167018	G	A
2	chr2_8167322	27.64	chr2	8167322	G	A
2	chr2_8189230	27.64	chr2	8189230	G	A
2	chr2_8239688	27.64	chr2	8239688	A	C
2	chr2_8246742	27.64	chr2	8246742	T	C
2	chr2_8246768	27.64	chr2	8246768	C	T
2	chr2_8247071	27.64	chr2	8247071	A	G
2	chr2_8265477	27.64	chr2	8265477	C	T
2	chr2_8275131	27.64	chr2	8275131	A	C
2	chr2_8298338	28.043	chr2	8298338	C	G
2	chr2_8318800	28.043	chr2	8318800	A	G
2	chr2_8319379	28.043	chr2	8319379	A	AG
2	chr2_8319381	28.043	chr2	8319381	C	T
2	chr2_8345568	28.043	chr2	8345568	C	T
2	chr2_8345606	28.593	chr2	8345606	A	G
2	chr2_8454073	28.593	chr2	8454073	G	A
2	chr2_8454648	28.593	chr2	8454648	C	G
2	chr2_8477518	28.593	chr2	8477518	A	T
2	chr2_8594130	28.593	chr2	8594130	C	T
2	chr2_8608839	28.593	chr2	8608839	T	G
2	chr2_8612671	28.593	chr2	8612671	T	C
2	chr2_8696344	28.593	chr2	8696344	G	A
2	chr2_8708145	28.593	chr2	8708145	T	C
2	chr2_8721394	28.593	chr2	8721394	G	A
2	chr2_8739259	28.593	chr2	8739259	T	A
2	chr2_8739807	28.593	chr2	8739807	G	T
2	chr2_8742822	28.593	chr2	8742822	A	G
2	chr2_8752543	28.593	chr2	8752543	A	G
2	chr2_8764119	28.593	chr2	8764119	C	T
2	chr2_8876402	28.593	chr2	8876402	G	C
2	chr2_8896791	28.593	chr2	8896791	C	T
2	chr2_8933918	28.593	chr2	8933918	G	A
2	chr2_8934012	28.593	chr2	8934012	T	C
2	chr2_8964967	28.593	chr2	8964967	G	A
2	chr2_9128054	29.75	chr2	9128054	C	A
2	chr2_9158453	30.829	chr2	9158453	T	G
2	chr2_9158480	30.829	chr2	9158480	CGTAATTTA	C
2	chr2_9163325	30.829	chr2	9163325	G	C
2	chr2_9163405	30.829	chr2	9163405	A	AGTG
2	chr2_9163632	30.829	chr2	9163632	G	A
2	chr2_9181290	30.829	chr2	9181290	C	A
2	chr2_9194003	30.829	chr2	9194003	A	C
2	chr2_9194276	30.829	chr2	9194276	G	A
2	chr2_9274614	30.829	chr2	9274614	G	A
2	chr2_9281113	30.829	chr2	9281113	G	C
2	chr2_9290990	30.829	chr2	9290990	T	A
2	chr2_9342099	30.829	chr2	9342099	A	C
2	chr2_9357066	30.829	chr2	9357066	T	G
2	chr2_9357083	30.829	chr2	9357083	G	A
2	chr2_9382847	30.829	chr2	9382847	G	A
2	chr2_9383018	30.829	chr2	9383018	A	G
2	chr2_9416700	30.829	chr2	9416700	T	C
2	chr2_9416817	30.829	chr2	9416817	T	G
2	chr2_9426559	30.829	chr2	9426559	T	C
2	chr2_9436708	30.829	chr2	9436708	A	G
2	chr2_9436713	30.829	chr2	9436713	T	C
2	chr2_9436760	30.829	chr2	9436760	A	T
2	chr2_9446663	30.829	chr2	9446663	G	A
2	chr2_9464949	30.829	chr2	9464949	A	G
2	chr2_9468460	30.829	chr2	9468460	T	C
2	chr2_9472083	30.829	chr2	9472083	A	G
2	chr2_9477195	30.829	chr2	9477195	G	A
2	chr2_9477235	30.829	chr2	9477235	G	A
2	chr2_9477327	30.829	chr2	9477327	G	A
2	chr2_9485590	30.829	chr2	9485590	A	G
2	chr2_9485611	30.829	chr2	9485611	A	G
2	chr2_9485760	30.829	chr2	9485760	A	AT
2	chr2_9498266	30.829	chr2	9498266	T	C
2	chr2_9508148	30.829	chr2	9508148	G	A
2	chr2_9549755	32.605	chr2	9549755	G	T
2	chr2_9549765	32.605	chr2	9549765	T	C
2	chr2_9549871	32.605	chr2	9549871	T	C
2	chr2_9550120	32.605	chr2	9550120	C	A
2	chr2_9650468	33.166	chr2	9650468	T	C
2	chr2_9650494	33.166	chr2	9650494	T	C
2	chr2_9661633	33.166	chr2	9661633	C	T
2	chr2_9661773	33.166	chr2	9661773	C	A
2	chr2_9662023	33.166	chr2	9662023	C	T
2	chr2_9662034	33.166	chr2	9662034	T	C
2	chr2_9675835	33.166	chr2	9675835	A	G
2	chr2_9699754	33.166	chr2	9699754	G	T
2	chr2_9707994	33.166	chr2	9707994	A	T
2	chr2_9748986	33.166	chr2	9748986	T	C
2	chr2_9847018	33.776	chr2	9847018	A	G
2	chr2_9847122	33.776	chr2	9847122	G	A
2	chr2_9859817	34.378	chr2	9859817	A	G
2	chr2_9877995	34.378	chr2	9877995	T	C
2	chr2_9878310	34.378	chr2	9878310	A	C
2	chr2_9878319	34.378	chr2	9878319	T	A
2	chr2_9913443	34.378	chr2	9913443	AT	A
2	chr2_9918937	34.378	chr2	9918937	T	G
2	chr2_9929944	34.378	chr2	9929944	G	A
2	chr2_9964268	34.971	chr2	9964268	C	T
2	chr2_9988964	34.971	chr2	9988964	C	G
2	chr2_9989092	34.971	chr2	9989092	A	C
2	chr2_9998674	34.971	chr2	9998674	G	A
2	chr2_10009092	34.971	chr2	10009092	A	G
2	chr2_10010548	34.971	chr2	10010548	TGCCC	T
2	chr2_10041738	34.971	chr2	10041738	G	A
2	chr2_10080932	34.971	chr2	10080932	G	A
2	chr2_10136522	34.971	chr2	10136522	G	A
2	chr2_10136610	34.971	chr2	10136610	G	A
2	chr2_10136907	34.971	chr2	10136907	G	A
2	chr2_10144112	34.971	chr2	10144112	T	TA
2	chr2_10144122	34.971	chr2	10144122	G	A
2	chr2_10161692	34.971	chr2	10161692	C	T
2	chr2_10161982	34.971	chr2	10161982	T	G
2	chr2_10162654	34.971	chr2	10162654	G	A
2	chr2_10162681	34.971	chr2	10162681	C	T
2	chr2_10169449	34.971	chr2	10169449	C	A
2	chr2_10169481	34.971	chr2	10169481	C	G
2	chr2_10173146	34.971	chr2	10173146	GC	G
2	chr2_10173155	34.971	chr2	10173155	T	C
2	chr2_10250286	34.971	chr2	10250286	C	T
2	chr2_10305282	35.562	chr2	10305282	C	T
2	chr2_10330294	35.562	chr2	10330294	C	T
2	chr2_10330371	35.562	chr2	10330371	AG	A
2	chr2_10340148	35.562	chr2	10340148	G	A
2	chr2_10341065	35.562	chr2	10341065	T	C
2	chr2_10349836	35.562	chr2	10349836	C	T
2	chr2_10349852	35.562	chr2	10349852	T	C
2	chr2_10349869	35.562	chr2	10349869	G	A
2	chr2_10442938	35.562	chr2	10442938	T	C
2	chr2_10446263	35.562	chr2	10446263	T	C
2	chr2_10455595	35.562	chr2	10455595	A	G
2	chr2_10464771	35.562	chr2	10464771	C	T
2	chr2_10488443	35.562	chr2	10488443	A	G
2	chr2_10502194	35.562	chr2	10502194	A	C
2	chr2_10526398	35.562	chr2	10526398	C	T
2	chr2_10703360	36.151	chr2	10703360	C	T
2	chr2_10739781	36.151	chr2	10739781	C	T
2	chr2_10740219	36.151	chr2	10740219	G	A
2	chr2_10757255	36.151	chr2	10757255	G	A
2	chr2_10761780	36.151	chr2	10761780	T	C
2	chr2_10767183	36.151	chr2	10767183	G	A
2	chr2_10767232	36.151	chr2	10767232	T	C
2	chr2_10767599	36.151	chr2	10767599	C	A
2	chr2_10791463	36.151	chr2	10791463	T	C
2	chr2_10791524	36.151	chr2	10791524	A	C
2	chr2_10795316	36.151	chr2	10795316	A	G
2	chr2_10795367	36.151	chr2	10795367	A	G
2	chr2_10795377	36.151	chr2	10795377	C	T
2	chr2_10804064	36.151	chr2	10804064	A	G
2	chr2_10804304	36.151	chr2	10804304	C	T
2	chr2_10805451	36.151	chr2	10805451	G	T
2	chr2_10814689	36.151	chr2	10814689	G	A
2	chr2_10823723	36.151	chr2	10823723	A	G
2	chr2_10876343	36.696	chr2	10876343	A	T
2	chr2_10929625	36.696	chr2	10929625	A	T
2	chr2_10935846	36.696	chr2	10935846	G	T
2	chr2_10936479	36.696	chr2	10936479	G	A
2	chr2_10958365	36.696	chr2	10958365	T	C
2	chr2_10958427	36.696	chr2	10958427	G	T
2	chr2_10992367	37.861	chr2	10992367	C	T
2	chr2_10992762	37.861	chr2	10992762	T	C
2	chr2_10999275	37.861	chr2	10999275	T	C
2	chr2_11005179	37.861	chr2	11005179	A	G
2	chr2_11025982	37.861	chr2	11025982	G	A
2	chr2_11030595	37.861	chr2	11030595	A	G
2	chr2_11030603	37.861	chr2	11030603	G	A
2	chr2_11030604	37.861	chr2	11030604	C	A
2	chr2_11034142	37.861	chr2	11034142	A	G
2	chr2_11037573	37.861	chr2	11037573	G	T
2	chr2_11051700	37.861	chr2	11051700	T	C
2	chr2_11051922	37.861	chr2	11051922	T	C
2	chr2_11066057	37.861	chr2	11066057	C	A
2	chr2_11066261	37.861	chr2	11066261	T	C
2	chr2_11066302	37.861	chr2	11066302	G	A
2	chr2_11066879	37.861	chr2	11066879	A	G
2	chr2_11073543	37.861	chr2	11073543	A	G
2	chr2_11073737	37.861	chr2	11073737	G	A
2	chr2_11076561	37.861	chr2	11076561	G	A
2	chr2_11083687	37.861	chr2	11083687	A	G
2	chr2_11101770	37.861	chr2	11101770	C	A
2	chr2_11102069	37.861	chr2	11102069	A	G
2	chr2_11102095	37.861	chr2	11102095	G	A
2	chr2_11148771	37.861	chr2	11148771	T	C
2	chr2_11148829	37.861	chr2	11148829	G	A
2	chr2_11148868	37.861	chr2	11148868	G	A
2	chr2_11149050	37.861	chr2	11149050	G	A
2	chr2_11160661	37.861	chr2	11160661	C	T
2	chr2_11160708	37.861	chr2	11160708	C	T
2	chr2_11168415	37.861	chr2	11168415	G	A
2	chr2_11168513	37.861	chr2	11168513	T	C
2	chr2_11168728	37.861	chr2	11168728	G	C
2	chr2_11176846	37.861	chr2	11176846	C	T
2	chr2_11177124	37.861	chr2	11177124	ATAGAC	A
2	chr2_11251848	37.861	chr2	11251848	C	T
2	chr2_11251929	37.861	chr2	11251929	G	T
2	chr2_11288079	37.861	chr2	11288079	A	G
2	chr2_11288931	37.861	chr2	11288931	T	C
2	chr2_11307165	37.861	chr2	11307165	A	G
2	chr2_11321977	37.861	chr2	11321977	T	C
2	chr2_11343581	37.861	chr2	11343581	A	G
2	chr2_11365535	37.861	chr2	11365535	T	A
2	chr2_11400766	37.861	chr2	11400766	T	G
2	chr2_11400787	37.861	chr2	11400787	T	C
2	chr2_11410523	37.861	chr2	11410523	T	C
2	chr2_11410918	37.861	chr2	11410918	T	C
2	chr2_11416976	37.861	chr2	11416976	A	G
2	chr2_11417128	37.861	chr2	11417128	G	T
2	chr2_11420347	37.861	chr2	11420347	T	C
2	chr2_11420457	37.861	chr2	11420457	G	T
2	chr2_11426253	37.861	chr2	11426253	G	A
2	chr2_11513369	37.861	chr2	11513369	A	G
2	chr2_11535067	37.861	chr2	11535067	C	T
2	chr2_11556182	37.861	chr2	11556182	C	T
2	chr2_11647994	39.676	chr2	11647994	C	T
2	chr2_11648075	39.676	chr2	11648075	C	T
2	chr2_11661720	39.676	chr2	11661720	A	G
2	chr2_11688710	39.676	chr2	11688710	T	C
2	chr2_11712077	39.676	chr2	11712077	C	T
2	chr2_11723706	39.676	chr2	11723706	T	C
2	chr2_11746906	39.676	chr2	11746906	A	G
2	chr2_11751796	39.676	chr2	11751796	C	T
2	chr2_11790598	39.676	chr2	11790598	T	C
2	chr2_11811004	39.676	chr2	11811004	T	C
2	chr2_11863570	39.676	chr2	11863570	T	C
2	chr2_11863628	39.676	chr2	11863628	T	TA
2	chr2_11872174	39.676	chr2	11872174	T	C
2	chr2_11879826	39.676	chr2	11879826	T	C
2	chr2_11908116	39.676	chr2	11908116	A	C
2	chr2_11908326	39.676	chr2	11908326	G	C
2	chr2_11942607	39.676	chr2	11942607	T	A
2	chr2_11990358	39.676	chr2	11990358	A	G
2	chr2_11990947	39.676	chr2	11990947	A	G
2	chr2_11999990	39.676	chr2	11999990	T	C
2	chr2_12028854	39.676	chr2	12028854	T	C
2	chr2_12033710	39.676	chr2	12033710	A	C
2	chr2_12097110	39.676	chr2	12097110	G	T
2	chr2_12102794	39.676	chr2	12102794	C	T
2	chr2_12155451	39.676	chr2	12155451	A	G
2	chr2_12159396	39.676	chr2	12159396	C	T
2	chr2_12159416	39.676	chr2	12159416	G	A
2	chr2_12169714	39.676	chr2	12169714	G	A
2	chr2_12184651	39.676	chr2	12184651	A	G
2	chr2_12218172	39.676	chr2	12218172	C	T
2	chr2_12218393	39.676	chr2	12218393	G	T
2	chr2_12227947	39.676	chr2	12227947	G	C
2	chr2_12231016	39.676	chr2	12231016	G	A
2	chr2_12271433	39.676	chr2	12271433	G	T
2	chr2_12292346	39.676	chr2	12292346	A	C
2	chr2_12292516	39.676	chr2	12292516	A	T
2	chr2_12333914	39.676	chr2	12333914	A	G
2	chr2_12334293	39.676	chr2	12334293	G	A
2	chr2_12358516	39.676	chr2	12358516	A	G
2	chr2_12362914	39.676	chr2	12362914	A	C
2	chr2_12365002	39.676	chr2	12365002	G	A
2	chr2_12365018	39.676	chr2	12365018	G	A
2	chr2_12367957	39.676	chr2	12367957	T	C
2	chr2_12375029	39.676	chr2	12375029	C	A
2	chr2_12392417	39.676	chr2	12392417	C	T
2	chr2_12395947	39.676	chr2	12395947	G	A
2	chr2_12400396	39.676	chr2	12400396	T	C
2	chr2_12412464	39.676	chr2	12412464	A	G
2	chr2_12416963	39.676	chr2	12416963	A	G
2	chr2_12435401	39.676	chr2	12435401	A	G
2	chr2_12503644	39.676	chr2	12503644	T	C
2	chr2_12515327	39.676	chr2	12515327	T	C
2	chr2_12522703	39.676	chr2	12522703	T	C
2	chr2_12568536	39.676	chr2	12568536	T	C
2	chr2_12568541	39.676	chr2	12568541	C	T
2	chr2_12577434	39.676	chr2	12577434	G	C
2	chr2_12577661	39.676	chr2	12577661	G	T
2	chr2_12636270	39.676	chr2	12636270	A	G
2	chr2_12662040	39.676	chr2	12662040	A	G
2	chr2_12757988	39.676	chr2	12757988	A	G
2	chr2_12780613	39.676	chr2	12780613	A	G
2	chr2_12780650	39.676	chr2	12780650	T	C
2	chr2_12784044	39.676	chr2	12784044	G	A
2	chr2_12792557	39.676	chr2	12792557	A	G
2	chr2_12798399	39.676	chr2	12798399	A	C
2	chr2_12820031	39.676	chr2	12820031	G	A
2	chr2_12837380	39.676	chr2	12837380	G	A
2	chr2_12849620	39.676	chr2	12849620	C	T
2	chr2_12903549	39.676	chr2	12903549	C	A
2	chr2_12925021	39.676	chr2	12925021	G	A
2	chr2_12984224	39.676	chr2	12984224	T	C
2	chr2_12997957	39.676	chr2	12997957	G	A
2	chr2_13007627	39.676	chr2	13007627	T	C
2	chr2_13035686	39.676	chr2	13035686	A	G
2	chr2_13041968	39.676	chr2	13041968	C	A
2	chr2_13048747	39.676	chr2	13048747	A	G
2	chr2_13069987	39.676	chr2	13069987	C	T
2	chr2_13075724	39.676	chr2	13075724	T	C
2	chr2_13089895	39.676	chr2	13089895	T	C
2	chr2_13102164	39.676	chr2	13102164	C	T
2	chr2_13139462	39.676	chr2	13139462	C	A
2	chr2_13244195	40.254	chr2	13244195	G	A
2	chr2_13334436	40.254	chr2	13334436	C	CA
2	chr2_13362660	40.254	chr2	13362660	AG	A
2	chr2_13398418	40.254	chr2	13398418	T	C
2	chr2_13432297	40.254	chr2	13432297	C	T
2	chr2_13433236	40.254	chr2	13433236	G	A
2	chr2_13441391	40.254	chr2	13441391	C	G
2	chr2_13459270	40.254	chr2	13459270	T	C
2	chr2_13548746	40.254	chr2	13548746	G	C
2	chr2_13548959	40.254	chr2	13548959	T	G
2	chr2_13549072	40.254	chr2	13549072	A	T
2	chr2_13568794	40.254	chr2	13568794	C	A
2	chr2_13586242	40.254	chr2	13586242	G	A
2	chr2_13760671	40.254	chr2	13760671	T	C
2	chr2_13801247	40.254	chr2	13801247	A	T
2	chr2_13809535	40.254	chr2	13809535	G	C
2	chr2_13839752	40.254	chr2	13839752	G	A
2	chr2_13864675	40.254	chr2	13864675	A	C
2	chr2_13864913	40.254	chr2	13864913	A	G
2	chr2_13893222	40.254	chr2	13893222	T	C
2	chr2_13915581	40.254	chr2	13915581	G	A
2	chr2_13944067	40.254	chr2	13944067	T	C
2	chr2_13962538	40.254	chr2	13962538	G	A
2	chr2_13971114	40.254	chr2	13971114	A	G
2	chr2_13971137	40.254	chr2	13971137	C	A
2	chr2_13983210	40.254	chr2	13983210	G	A
2	chr2_13983262	40.254	chr2	13983262	AG	A
2	chr2_14011084	40.254	chr2	14011084	G	A
2	chr2_14011572	40.254	chr2	14011572	C	A
2	chr2_14011616	40.254	chr2	14011616	A	G
2	chr2_14027868	40.254	chr2	14027868	C	T
2	chr2_14080675	40.254	chr2	14080675	G	A
2	chr2_14080701	40.254	chr2	14080701	G	A
2	chr2_14081068	40.254	chr2	14081068	C	T
2	chr2_14114139	40.254	chr2	14114139	T	A
2	chr2_14137523	40.254	chr2	14137523	A	G
2	chr2_14146408	40.254	chr2	14146408	T	A
2	chr2_14165235	40.254	chr2	14165235	TTGAAGA	T
2	chr2_14165263	40.254	chr2	14165263	C	T
2	chr2_14280263	40.254	chr2	14280263	A	G
2	chr2_14305704	40.254	chr2	14305704	T	C
2	chr2_14306030	40.254	chr2	14306030	C	T
2	chr2_14329864	40.254	chr2	14329864	C	T
2	chr2_14353453	40.254	chr2	14353453	T	C
2	chr2_14361219	40.254	chr2	14361219	C	T
2	chr2_14361590	40.254	chr2	14361590	C	T
2	chr2_14401248	40.254	chr2	14401248	C	T
2	chr2_14438415	40.254	chr2	14438415	A	G
2	chr2_14464157	40.254	chr2	14464157	T	A
2	chr2_14470111	40.254	chr2	14470111	A	C
2	chr2_14513720	40.254	chr2	14513720	A	G
2	chr2_14536533	40.254	chr2	14536533	C	T
2	chr2_14571259	40.254	chr2	14571259	T	TG
2	chr2_14577407	40.254	chr2	14577407	AT	A
2	chr2_14595049	40.254	chr2	14595049	C	T
2	chr2_14595228	40.254	chr2	14595228	C	T
2	chr2_14595236	40.254	chr2	14595236	G	A
2	chr2_14595238	40.254	chr2	14595238	T	TA
2	chr2_14609813	40.254	chr2	14609813	G	A
2	chr2_14657024	40.254	chr2	14657024	A	G
2	chr2_14679466	40.254	chr2	14679466	C	T
2	chr2_14679470	40.254	chr2	14679470	G	C
2	chr2_14698767	40.254	chr2	14698767	T	C
2	chr2_14699014	40.254	chr2	14699014	A	G
2	chr2_14701309	40.254	chr2	14701309	A	ACAGT
2	chr2_14709670	40.254	chr2	14709670	T	C
2	chr2_14718463	40.254	chr2	14718463	T	G
2	chr2_14829655	40.254	chr2	14829655	C	T
2	chr2_14852782	40.254	chr2	14852782	G	A
2	chr2_14852837	40.254	chr2	14852837	C	CT
2	chr2_14892002	40.254	chr2	14892002	A	T
2	chr2_14906814	40.254	chr2	14906814	A	G
2	chr2_14945196	40.254	chr2	14945196	T	C
2	chr2_14945294	40.254	chr2	14945294	A	G
2	chr2_14962376	40.254	chr2	14962376	A	T
2	chr2_15000129	40.254	chr2	15000129	A	G
2	chr2_15015362	40.254	chr2	15015362	A	G
2	chr2_15067405	40.254	chr2	15067405	A	G
2	chr2_15077525	40.254	chr2	15077525	A	AATCATG
2	chr2_15077575	40.254	chr2	15077575	C	T
2	chr2_15077735	40.254	chr2	15077735	T	C
2	chr2_15084501	40.254	chr2	15084501	G	A
2	chr2_15084543	40.254	chr2	15084543	A	C
2	chr2_15084723	40.254	chr2	15084723	A	T
2	chr2_15084737	40.254	chr2	15084737	T	C
2	chr2_15119847	40.254	chr2	15119847	G	A
2	chr2_15131163	40.254	chr2	15131163	A	C
2	chr2_15131273	40.254	chr2	15131273	G	A
2	chr2_15140313	40.254	chr2	15140313	G	A
2	chr2_15140333	40.254	chr2	15140333	A	G
2	chr2_15199748	40.254	chr2	15199748	A	C
2	chr2_15240285	40.254	chr2	15240285	C	A
2	chr2_15246021	40.254	chr2	15246021	G	A
2	chr2_15248944	40.254	chr2	15248944	C	T
2	chr2_15252049	40.254	chr2	15252049	AC	A
2	chr2_15263407	40.254	chr2	15263407	C	T
2	chr2_15263499	40.254	chr2	15263499	A	G
2	chr2_15263549	40.254	chr2	15263549	T	A
2	chr2_15265488	40.254	chr2	15265488	A	C
2	chr2_15278611	40.254	chr2	15278611	A	G
2	chr2_15278730	40.254	chr2	15278730	C	T
2	chr2_15295813	40.254	chr2	15295813	A	T
2	chr2_15295830	40.254	chr2	15295830	A	G
2	chr2_15295994	40.254	chr2	15295994	T	C
2	chr2_15295999	40.254	chr2	15295999	C	T
2	chr2_15296048	40.254	chr2	15296048	G	A
2	chr2_15296429	40.254	chr2	15296429	G	A
2	chr2_15296446	40.254	chr2	15296446	G	A
2	chr2_15302563	40.254	chr2	15302563	T	C
2	chr2_15302577	40.254	chr2	15302577	C	A
2	chr2_15302739	40.254	chr2	15302739	T	C
2	chr2_15302811	40.254	chr2	15302811	A	G
2	chr2_15302985	40.254	chr2	15302985	T	A
2	chr2_15312641	40.254	chr2	15312641	G	A
2	chr2_15312658	40.254	chr2	15312658	G	C
2	chr2_15312707	40.254	chr2	15312707	A	G
2	chr2_15313007	40.254	chr2	15313007	C	T
2	chr2_15313019	40.254	chr2	15313019	A	G
2	chr2_15323255	40.254	chr2	15323255	T	G
2	chr2_15334578	40.254	chr2	15334578	G	A
2	chr2_15334770	40.254	chr2	15334770	A	G
2	chr2_15346942	40.254	chr2	15346942	A	AG
2	chr2_15362864	40.254	chr2	15362864	C	A
2	chr2_15363125	40.254	chr2	15363125	C	T
2	chr2_15372089	40.254	chr2	15372089	A	T
2	chr2_15378645	40.254	chr2	15378645	G	T
2	chr2_15381359	40.254	chr2	15381359	T	C
2	chr2_15381454	40.254	chr2	15381454	A	G
2	chr2_15387548	40.254	chr2	15387548	A	AC
2	chr2_15394610	40.254	chr2	15394610	T	C
2	chr2_15398996	40.254	chr2	15398996	T	C
2	chr2_15417964	40.254	chr2	15417964	A	C
2	chr2_15446363	40.254	chr2	15446363	C	T
2	chr2_15446457	40.254	chr2	15446457	C	T
2	chr2_15446538	40.254	chr2	15446538	C	T
2	chr2_15446611	40.254	chr2	15446611	TA	T
2	chr2_15449374	40.254	chr2	15449374	T	C
2	chr2_15452553	40.254	chr2	15452553	C	A
2	chr2_15469107	40.254	chr2	15469107	C	T
2	chr2_15469135	40.254	chr2	15469135	A	G
2	chr2_15477136	40.254	chr2	15477136	CT	C
2	chr2_15477345	40.254	chr2	15477345	T	C
2	chr2_15477352	40.254	chr2	15477352	T	C
2	chr2_15499785	40.254	chr2	15499785	T	C
2	chr2_15499864	40.254	chr2	15499864	A	G
2	chr2_15502670	40.254	chr2	15502670	C	G
2	chr2_15515920	40.254	chr2	15515920	A	G
2	chr2_15516089	40.254	chr2	15516089	C	T
2	chr2_15516156	40.254	chr2	15516156	C	T
2	chr2_15538764	40.254	chr2	15538764	A	G
2	chr2_15539028	40.254	chr2	15539028	C	A
2	chr2_15550849	40.254	chr2	15550849	T	A
2	chr2_15574250	40.254	chr2	15574250	G	A
2	chr2_15581901	40.254	chr2	15581901	A	G
2	chr2_15589157	40.254	chr2	15589157	T	A
2	chr2_15594397	40.254	chr2	15594397	G	A
2	chr2_15599260	40.254	chr2	15599260	A	T
2	chr2_15618485	40.254	chr2	15618485	T	C
2	chr2_15650060	40.254	chr2	15650060	C	CAA
2	chr2_15650072	40.254	chr2	15650072	T	C
2	chr2_15650361	40.254	chr2	15650361	T	C
2	chr2_15657884	40.254	chr2	15657884	T	C
2	chr2_15663431	40.254	chr2	15663431	T	C
2	chr2_15684654	40.254	chr2	15684654	C	T
2	chr2_15684768	40.254	chr2	15684768	C	T
2	chr2_15688766	40.254	chr2	15688766	A	G
2	chr2_15702100	40.254	chr2	15702100	A	G
2	chr2_15706889	40.254	chr2	15706889	C	T
2	chr2_15713401	40.254	chr2	15713401	C	G
2	chr2_15713444	40.254	chr2	15713444	A	T
2	chr2_15713512	40.254	chr2	15713512	A	G
2	chr2_15718741	40.254	chr2	15718741	C	T
2	chr2_15720404	40.254	chr2	15720404	A	G
2	chr2_15732029	40.254	chr2	15732029	T	C
2	chr2_15732757	40.254	chr2	15732757	A	G
2	chr2_15732979	40.254	chr2	15732979	T	C
2	chr2_15741505	40.254	chr2	15741505	A	G
2	chr2_15743238	40.254	chr2	15743238	T	C
2	chr2_15854302	40.254	chr2	15854302	G	T
2	chr2_15858773	40.254	chr2	15858773	GTGCT	G
2	chr2_15858778	40.254	chr2	15858778	T	TAA
2	chr2_15859057	40.254	chr2	15859057	T	C
2	chr2_15904957	40.254	chr2	15904957	T	C
2	chr2_15929669	40.254	chr2	15929669	G	A
2	chr2_15929765	40.254	chr2	15929765	T	C
2	chr2_15929966	40.254	chr2	15929966	A	G
2	chr2_15929972	40.254	chr2	15929972	T	A
2	chr2_15929973	40.254	chr2	15929973	T	A
2	chr2_15929974	40.254	chr2	15929974	T	A
2	chr2_15951681	40.254	chr2	15951681	A	G
2	chr2_16024750	40.254	chr2	16024750	C	A
2	chr2_16047046	40.254	chr2	16047046	T	C
2	chr2_16047047	40.254	chr2	16047047	A	G
2	chr2_16047048	40.254	chr2	16047048	G	A
2	chr2_16047527	40.254	chr2	16047527	T	C
2	chr2_16047683	40.254	chr2	16047683	T	C
2	chr2_16054588	40.254	chr2	16054588	G	A
2	chr2_16054893	40.254	chr2	16054893	T	C
2	chr2_16057697	40.254	chr2	16057697	G	A
2	chr2_16064089	40.254	chr2	16064089	G	A
2	chr2_16076061	40.254	chr2	16076061	A	C
2	chr2_16076074	40.254	chr2	16076074	A	G
2	chr2_16112248	40.254	chr2	16112248	C	A
2	chr2_16115550	40.254	chr2	16115550	G	A
2	chr2_16142689	40.254	chr2	16142689	T	G
2	chr2_16170355	40.254	chr2	16170355	C	T
2	chr2_16170928	40.254	chr2	16170928	T	C
[truncated: 12,179 more rows]
