# Supplementary material for: Identification of the egusi seed trait locus (eg) and its suppressor gene associated with the thin seed coat trait in watermelon
Source: Front Plant Sci. 2023 Jan 30;14:1018975. doi: 10.3389/fpls.2023.1018975 (PMC9923051; doi:10.3389/fpls.2023.1018975)
Supplement: Supplementary file 9 [file Table_4.xlsx]

## Sheet: Sheet1
Supplementary Table 4 Phenotypes and genotypes of the F2 (19QF2) population.
Line code	Phenotype	N6-45	N6-59	N6-32	N6-43	N6-50	N6-51	N6-52	N6-53
B3	egusi seed type	A	A	A	A	A	A	A	A
X1625	non-egusi seed type	B	B	B	B	B	B	B	B
F1	non-egusi seed type	H	H	H	H	H	H	H	H
19QF2-005	egusi seed type	A	A	A	A	A	A	A	A
19QF2-011	egusi seed type	A	A	A	A	A	A	A	A
19QF2-030	egusi seed type	A	A	A	A	A	A	A	A
19QF2-031	egusi seed type	A	A	A	A	A	A	A	A
19QF2-036	egusi seed type	A	A	A	A	A	A	A	A
19QF2-059	egusi seed type	A	A	A	A	A	A	A	A
19QF2-063	egusi seed type	A	A	A	A	A	A	A	A
19QF2-064	egusi seed type	A	A	A	A	A	A	A	A
19QF2-083	egusi seed type	A	A	A	A	A	A	A	A
19QF2-086	egusi seed type	A	A	A	A	A	A	A	A
19QF2-088	egusi seed type	A	A	A	A	A	A	A	A
19QF2-092	egusi seed type	A	A	A	A	A	A	A	A
19QF2-093	egusi seed type	A	A	A	A	A	A	A	A
19QF2-099	egusi seed type	A	A	A	A	A	A	A	A
19QF2-106	egusi seed type	A	A	A	A	A	A	A	A
19QF2-107	egusi seed type	A	A	A	A	A	A	A	A
19QF2-126	egusi seed type	A	A	A	A	A	A	A	A
19QF2-130	egusi seed type	A	A	A	A	A	A	A	A
19QF2-135	egusi seed type	A	A	A	A	A	A	A	A
19QF2-143	egusi seed type	A	A	A	A	A	A	A	A
19QF2-147	egusi seed type	A	A	A	A	A	A	A	A
19QF2-150	egusi seed type	A	A	A	A	A	A	A	A
19QF2-162	egusi seed type	A	A	A	A	A	A	A	A
19QF2-177	egusi seed type	A	A	A	A	A	A	A	A
19QF2-184	egusi seed type	A	A	A	A	A	A	A	A
19QF2-188	egusi seed type	A	A	A	A	A	A	A	A
19QF2-003	non-egusi seed type	A	A	A	A	A	A	A	A
19QF2-010	non-egusi seed type	A	A	A	A	A	A	A	A
19QF2-012	non-egusi seed type	A	A	A	A	A	A	A	A
19QF2-020	non-egusi seed type	A	A	A	A	A	A	A	A
19QF2-023	non-egusi seed type	A	A	A	A	A	A	A	A
19QF2-035	non-egusi seed type	A	A	A	A	A	A	A	A
19QF2-045	non-egusi seed type	A	A	A	A	A	A	A	A
19QF2-058	non-egusi seed type	A	A	A	A	A	A	A	A
19QF2-082	non-egusi seed type	A	A	A	A	A	A	A	A
19QF2-087	non-egusi seed type	A	A	A	A	A	A	A	A
19QF2-089	non-egusi seed type	A	A	A	A	A	A	A	A
19QF2-114	non-egusi seed type	A	A	A	A	A	A	A	A
19QF2-115	non-egusi seed type	A	A	A	A	A	A	A	A
19QF2-119	non-egusi seed type	A	A	A	A	A	A	A	A
19QF2-142	non-egusi seed type	A	A	A	A	A	A	A	A
19QF2-157	non-egusi seed type	A	A	A	A	A	A	A	A
19QF2-159	non-egusi seed type	A	A	A	A	A	A	A	A
19QF2-001	non-egusi seed type	B	/	B	/	B	B	B	B
19QF2-004	non-egusi seed type	B	B	B	B	B	B	B	B
19QF2-006	non-egusi seed type	B	B	B	B	B	B	B	B
19QF2-007	non-egusi seed type	B	B	B	B	B	B	B	B
19QF2-016	non-egusi seed type	B	B	B	B	B	B	B	B
19QF2-022	non-egusi seed type	B	B	B	B	B	B	B	B
19QF2-024	non-egusi seed type	B	B	B	B	B	B	B	B
19QF2-026	non-egusi seed type	B	B	B	B	B	B	B	B
19QF2-028	non-egusi seed type	B	B	B	B	B	B	B	B
19QF2-037	non-egusi seed type	B	B	B	B	B	B	B	B
19QF2-040	non-egusi seed type	B	B	B	B	B	B	B	B
19QF2-042	non-egusi seed type	B	B	B	B	B	B	B	B
19QF2-048	non-egusi seed type	B	B	B	B	B	B	B	B
19QF2-051	non-egusi seed type	B	B	B	B	B	B	B	B
19QF2-052	non-egusi seed type	B	B	B	B	B	B	B	B
19QF2-053	non-egusi seed type	B	B	B	B	B	B	B	B
19QF2-054	non-egusi seed type	B	B	B	B	B	B	H	H
19QF2-062	non-egusi seed type	B	B	B	B	B	B	B	B
19QF2-075	non-egusi seed type	B	B	B	B	B	B	B	B
19QF2-084	non-egusi seed type	B	B	B	B	B	B	B	B
19QF2-085	non-egusi seed type	B	B	B	B	B	B	B	B
19QF2-090	non-egusi seed type	B	B	B	B	B	B	B	B
19QF2-097	non-egusi seed type	B	B	B	B	B	B	B	B
19QF2-105	non-egusi seed type	B	B	B	B	B	B	B	B
19QF2-112	non-egusi seed type	B	B	B	B	B	B	B	B
19QF2-118	non-egusi seed type	B	B	B	B	B	B	B	B
19QF2-120	non-egusi seed type	B	B	B	B	B	B	B	B
19QF2-123	non-egusi seed type	B	B	B	B	B	B	B	B
19QF2-128	non-egusi seed type	B	B	B	B	B	B	B	B
19QF2-132	non-egusi seed type	B	B	B	B	B	B	B	B
19QF2-136	non-egusi seed type	B	B	B	B	B	B	B	B
19QF2-137	non-egusi seed type	B	B	B	B	B	B	B	B
19QF2-139	non-egusi seed type	B	B	B	B	B	B	B	B
19QF2-148	non-egusi seed type	B	B	B	B	B	B	B	B
19QF2-160	non-egusi seed type	B	B	B	B	B	B	B	B
19QF2-161	non-egusi seed type	B	B	B	B	B	B	B	B
19QF2-164	non-egusi seed type	B	B	B	B	B	B	B	B
19QF2-168	non-egusi seed type	B	B	B	B	B	B	B	B
19QF2-169	non-egusi seed type	B	B	B	B	B	B	B	B
19QF2-173	non-egusi seed type	B	B	B	B	B	B	B	B
19QF2-175	non-egusi seed type	B	B	B	B	B	B	B	B
19QF2-182	non-egusi seed type	B	B	B	B	B	B	B	B
19QF2-183	non-egusi seed type	B	B	B	B	B	B	B	B
19QF2-072	non-egusi seed type	H	B	B	B	B	B	B	B
19QF2-098	non-egusi seed type	H	B	B	B	B	B	B	B
19QF2-081	non-egusi seed type	/	H	/	H	H	/	/	/
19QF2-002	non-egusi seed type	H	H	H	H	H	H	H	H
19QF2-008	non-egusi seed type	H	H	H	H	H	H	H	H
19QF2-009	non-egusi seed type	H	H	H	H	H	H	H	H
19QF2-014	non-egusi seed type	H	H	H	H	H	H	H	H
19QF2-017	non-egusi seed type	H	H	H	H	H	H	H	H
19QF2-018	non-egusi seed type	H	H	H	H	H	H	H	H
19QF2-019	non-egusi seed type	H	H	H	H	H	H	H	H
19QF2-021	non-egusi seed type	H	H	H	H	H	H	H	H
19QF2-025	non-egusi seed type	H	H	H	H	H	H	H	H
19QF2-027	non-egusi seed type	H	H	H	H	H	H	H	H
19QF2-029	non-egusi seed type	H	H	H	H	H	H	H	H
19QF2-032	non-egusi seed type	H	H	H	H	H	H	H	H
19QF2-033	non-egusi seed type	H	H	H	H	H	H	H	H
19QF2-034	non-egusi seed type	H	H	H	H	H	H	H	H
19QF2-038	non-egusi seed type	H	H	H	H	H	H	H	H
19QF2-039	non-egusi seed type	H	H	H	H	H	H	H	H
19QF2-041	non-egusi seed type	H	H	H	H	H	H	H	H
19QF2-043	non-egusi seed type	H	H	H	H	H	H	H	H
19QF2-044	non-egusi seed type	H	H	H	H	H	H	H	H
19QF2-046	non-egusi seed type	H	H	H	H	H	H	H	H
19QF2-047	non-egusi seed type	H	H	B	B	B	B	B	B
19QF2-049	non-egusi seed type	H	H	H	H	H	H	H	H
19QF2-050	non-egusi seed type	H	H	H	H	H	H	H	H
19QF2-055	non-egusi seed type	H	H	H	H	H	H	H	H
19QF2-056	non-egusi seed type	H	H	H	H	H	H	H	H
19QF2-057	non-egusi seed type	H	H	H	H	H	H	H	H
19QF2-060	non-egusi seed type	H	H	H	H	H	H	H	H
19QF2-061	non-egusi seed type	H	H	H	H	H	H	H	H
19QF2-066	non-egusi seed type	H	H	H	H	H	H	H	H
19QF2-067	non-egusi seed type	H	H	H	H	H	H	H	H
19QF2-069	non-egusi seed type	H	H	H	H	H	H	H	H
19QF2-070	non-egusi seed type	H	H	H	H	H	H	H	H
19QF2-071	non-egusi seed type	H	H	H	H	H	H	H	H
19QF2-073	non-egusi seed type	H	H	H	H	H	H	H	H
19QF2-076	non-egusi seed type	H	H	H	H	H	H	H	H
19QF2-077	non-egusi seed type	H	H	H	H	H	H	H	H
19QF2-078	non-egusi seed type	H	H	H	H	H	H	H	H
19QF2-079	non-egusi seed type	H	H	H	H	H	H	H	H
19QF2-080	non-egusi seed type	H	H	H	H	H	H	H	H
19QF2-091	non-egusi seed type	H	H	H	H	H	H	H	H
19QF2-094	non-egusi seed type	H	H	H	H	H	H	H	H
19QF2-095	non-egusi seed type	H	H	H	H	H	H	H	H
19QF2-096	non-egusi seed type	H	H	H	H	H	H	H	H
19QF2-100	non-egusi seed type	H	H	H	H	H	H	H	H
19QF2-101	non-egusi seed type	H	H	H	H	H	H	H	H
19QF2-102	non-egusi seed type	H	H	H	H	H	H	H	H
19QF2-104	non-egusi seed type	H	H	H	H	H	H	H	H
19QF2-108	non-egusi seed type	H	H	H	H	H	H	H	H
19QF2-116	non-egusi seed type	H	H	H	H	H	H	H	H
19QF2-117	non-egusi seed type	H	H	H	H	H	H	H	H
19QF2-121	non-egusi seed type	H	H	H	H	H	H	H	H
19QF2-122	non-egusi seed type	H	H	H	H	H	H	H	H
19QF2-124	non-egusi seed type	H	H	H	H	H	H	H	H
19QF2-127	non-egusi seed type	H	H	H	H	H	H	H	H
19QF2-129	non-egusi seed type	H	H	H	H	H	H	H	H
19QF2-131	non-egusi seed type	H	H	H	H	H	H	H	H
19QF2-133	non-egusi seed type	H	H	H	H	H	H	H	H
19QF2-138	non-egusi seed type	H	H	H	H	H	H	H	H
19QF2-140	non-egusi seed type	H	H	H	H	H	H	H	H
19QF2-141	non-egusi seed type	H	H	H	H	H	H	H	H
19QF2-144	non-egusi seed type	H	H	H	H	H	H	H	H
19QF2-145	non-egusi seed type	H	H	H	H	H	H	H	H
19QF2-146	non-egusi seed type	H	H	H	H	H	H	H	H
19QF2-149	non-egusi seed type	H	H	H	H	H	H	H	H
19QF2-153	non-egusi seed type	H	H	H	H	H	H	H	H
19QF2-154	non-egusi seed type	H	H	H	H	H	H	H	H
19QF2-155	non-egusi seed type	H	H	H	H	H	H	H	H
19QF2-156	non-egusi seed type	H	H	H	H	H	H	H	H
19QF2-158	non-egusi seed type	H	H	H	H	H	H	H	H
19QF2-163	non-egusi seed type	H	H	H	H	H	H	H	H
19QF2-166	non-egusi seed type	H	H	H	H	H	H	H	H
19QF2-167	non-egusi seed type	H	H	H	H	H	H	H	H
19QF2-170	non-egusi seed type	H	H	H	H	H	H	H	H
19QF2-171	non-egusi seed type	H	H	H	H	H	H	H	H
19QF2-172	non-egusi seed type	H	H	H	H	H	H	H	H
19QF2-174	non-egusi seed type	H	H	H	H	H	H	H	H
19QF2-176	non-egusi seed type	H	H	H	H	H	H	H	H
19QF2-178	non-egusi seed type	H	H	H	H	H	H	H	H
19QF2-179	non-egusi seed type	H	H	H	H	H	H	H	H
19QF2-180	non-egusi seed type	H	H	H	H	H	H	H	H
19QF2-181	non-egusi seed type	H	H	H	H	H	H	H	H
19QF2-185	non-egusi seed type	H	H	H	H	H	H	H	H
19QF2-186	non-egusi seed type	H	H	H	H	H	H	H	H
19QF2-187	non-egusi seed type	H	H	H	H	H	H	H	H
19QF2-189	non-egusi seed type	H	H	H	H	H	H	H	H
The genotypes are abbreviated according to their origin: A: B3 (egusi-seed); B: B4 (non-egusi seed); H: heterozygous; / indicates the missing data.
