# Supplementary material for: Identification of the egusi seed trait locus (eg) and its suppressor gene associated with the thin seed coat trait in watermelon
Source: Front Plant Sci. 2023 Jan 30;14:1018975. doi: 10.3389/fpls.2023.1018975 (PMC9923051; doi:10.3389/fpls.2023.1018975)
Supplement: Supplementary file 10 [file Table_5.xlsx]

## Sheet: Sheet1
Supplementary Table 5 DEGs identified by RNA sequencing.
Gene id	Sample_1	Sample_2	Value_1a	Value_2	log2(fold_change)	Gene annotation	GO items	Notes
Cla97C00G000130	B4_21dpa	B3_21dpa	500.01	35.1366	-3.83091	Protein DETOXIFICATION
Cla97C00G000140	B4_21dpa	B3_21dpa	2.8833	30.9194	3.42272	Protein DETOXIFICATION
Cla97C01G000480	B4_21dpa	B3_21dpa	0.770781	29.7416	5.27002	Pectinesterase
Cla97C01G000860	B4_21dpa	B3_21dpa	93.3768	23.0723	-2.0169	CAAX amino terminal protease family
Cla97C01G001440	B4_21dpa	B3_21dpa	1.98687	34.7976	4.13042	glucan endo-1,3-beta-glucosidase 11
Cla97C01G001600	B4_21dpa	B3_21dpa	3.82343	24.8711	2.70153	Oligopeptide transporter 7
Cla97C01G001670	B4_21dpa	B3_21dpa	0	40.6063	inf	Transcription factor MYB 12
Cla97C01G001930	B4_21dpa	B3_21dpa	0	1.03189	inf	Trehalase
Cla97C01G002980	B4_21dpa	B3_21dpa	0	1.29817	inf	Protein LURP-one-related 11
Cla97C01G003480	B4_21dpa	B3_21dpa	0	9.10263	inf	Cytochrome P450, putative
Cla97C01G003890	B4_21dpa	B3_21dpa	2.87205	77.067	4.74596	Invertase/pectin methylesterase inhibitor family protein
Cla97C01G005230	B4_21dpa	B3_21dpa	0	3.23804	inf	Glycosyl hydrolase family 5 protein
Cla97C01G006430	B4_21dpa	B3_21dpa	0	1.56218	inf	Fasciclin-like arabinogalactan protein
Cla97C01G006800	B4_21dpa	B3_21dpa	1.5724	43.2606	4.78201	cysteine-rich repeat secretory protein 12-like
Cla97C01G007340	B4_21dpa	B3_21dpa	0	3349.27	inf	Defensin-like protein 6
Cla97C01G007460	B4_21dpa	B3_21dpa	0.844316	17.1425	4.34365	BTB/POZ domain-containing protein
Cla97C01G008710	B4_21dpa	B3_21dpa	0	1.15834	inf	serine/arginine repetitive matrix protein 2-like
Cla97C01G009260	B4_21dpa	B3_21dpa	11.7275	108.126	3.20474	Photosystem I reaction center subunit III
Cla97C01G011650	B4_21dpa	B3_21dpa	11.0908	60.6665	2.45154	Alpha/beta-Hydrolases superfamily protein
Cla97C01G014100	B4_21dpa	B3_21dpa	0	16.6842	inf	Alpha/beta-Hydrolases superfamily protein, putative
Cla97C01G015110	B4_21dpa	B3_21dpa	25.5675	2.58004	-3.30885	Cytochrome P450
Cla97C01G015370	B4_21dpa	B3_21dpa	6.00557	88.3921	3.87954	Oxygen-evolving enhancer protein 1
Cla97C01G015960	B4_21dpa	B3_21dpa	4.50109	129.449	4.84596	Lipase
Cla97C01G016410	B4_21dpa	B3_21dpa	27.4325	416.294	3.92364	lysine-rich arabinogalactan protein 18-like
Cla97C01G016420	B4_21dpa	B3_21dpa	0	0.988603	inf	Tetratricopeptide repeat protein 1
Cla97C01G016570	B4_21dpa	B3_21dpa	5.12923	149.864	4.86877	Peroxidase
Cla97C01G016630	B4_21dpa	B3_21dpa	5.39834	0	#NAME?	UPF0553 protein-like
Cla97C01G016950	B4_21dpa	B3_21dpa	0	12.7702	inf	Glutamine synthetase
Cla97C01G017290	B4_21dpa	B3_21dpa	1.37547	0	#NAME?	transcription factor bHLH18-like
Cla97C01G017790	B4_21dpa	B3_21dpa	2.42696	39.4896	4.02425	Mitochondrial carrier protein
Cla97C01G017970	B4_21dpa	B3_21dpa	10.1511	52.9701	2.38354	Protein kinase 1
Cla97C01G018160	B4_21dpa	B3_21dpa	0.826608	0	#NAME?	MYB transcription factor
Cla97C01G018400	B4_21dpa	B3_21dpa	0	2.07268	inf	Phosphoglycerate mutase 1
Cla97C01G018420	B4_21dpa	B3_21dpa	9.75538	91.8246	3.23461	inositol-3-phosphate synthase
Cla97C01G019360	B4_21dpa	B3_21dpa	0.785412	377.964	8.91058	Peroxidase
Cla97C01G019500	B4_21dpa	B3_21dpa	489.464	1.05006	-8.86459	Cytochrome P450
Cla97C01G020000	B4_21dpa	B3_21dpa	0	301.162	inf	Peroxidase
Cla97C01G020070	B4_21dpa	B3_21dpa	9.08557	65.33	2.8461	Receptor-like kinase, putative
Cla97C01G021390	B4_21dpa	B3_21dpa	16.8493	1.80937	-3.21913	WRKY transcription factor 2-like protein
Cla97C01G021760	B4_21dpa	B3_21dpa	2.7947	92.7551	5.05266	glucose-6-phosphate/phosphate translocator 2, chloroplastic
Cla97C01G021790	B4_21dpa	B3_21dpa	210.567	19.5774	-3.42702	Pectinesterase
Cla97C01G022730	B4_21dpa	B3_21dpa	4.20681	66.6034	3.9848	stem-specific protein TSJT1-like
Cla97C01G023290	B4_21dpa	B3_21dpa	162.568	21.1139	-2.94478	Rac-like GTP-binding protein 7
Cla97C01G023580	B4_21dpa	B3_21dpa	4.05947	42.4115	3.38509	protein CHUP1, chloroplastic
Cla97C01G024030	B4_21dpa	B3_21dpa	0	9.54445	inf	GDSL esterase/lipase family
Cla97C01G024400	B4_21dpa	B3_21dpa	0	3.58777	inf	Agamous-like MADS-box protein A, putative
Cla97C02G026730	B4_21dpa	B3_21dpa	0	16.1503	inf	MYB transcription factor
Cla97C02G027310	B4_21dpa	B3_21dpa	0	207.837	inf	Root meristem growth factor 9-like protein
Cla97C02G027440	B4_21dpa	B3_21dpa	10.1374	57.9984	2.51632	Shikimate kinase
Cla97C02G027560	B4_21dpa	B3_21dpa	0	9.50776	inf	photosystem II repair protein PSB27-H1, chloroplastic
Cla97C02G027730	B4_21dpa	B3_21dpa	6.47626	63.4775	3.29301	external alternative NAD(P)H-ubiquinone oxidoreductase B1, mitochondrial
Cla97C02G028110	B4_21dpa	B3_21dpa	3.01265	301.695	6.64592	Cysteine-rich receptor-like protein kinase 10
Cla97C02G028720	B4_21dpa	B3_21dpa	5.54063	160.857	4.85959	fasciclin-like arabinogalactan protein 6
Cla97C02G029420	B4_21dpa	B3_21dpa	7.77704	147.95	4.24975	fasciclin-like arabinogalactan protein 2
Cla97C02G030260	B4_21dpa	B3_21dpa	1.45719	0	#NAME?	Arabidopsis protein of unknown function (DUF241)
Cla97C02G030560	B4_21dpa	B3_21dpa	0	1.15196	inf	O-methyltransferase, family 2
Cla97C02G030720	B4_21dpa	B3_21dpa	8.44112	0	#NAME?	Unknown protein
Cla97C02G030910	B4_21dpa	B3_21dpa	37.777	416.145	3.46151	heavy metal-associated isoprenylated plant protein 26-like
Cla97C02G031900	B4_21dpa	B3_21dpa	0	52.9515	inf	protein RADIALIS-like 1
Cla97C02G032090	B4_21dpa	B3_21dpa	4.77741	78.7554	4.04308	BURP domain-containing protein 17
Cla97C02G033300	B4_21dpa	B3_21dpa	76.8462	2.66502	-4.84976	cinnamyl alcohol dehydrogenase 1-like
Cla97C02G034070	B4_21dpa	B3_21dpa	0	511.952	inf	Pathogenesis-related protein 1B
Cla97C02G035140	B4_21dpa	B3_21dpa	0	1.0435	inf	septum-promoting GTP-binding protein 1
Cla97C02G036760	B4_21dpa	B3_21dpa	40.4225	0	#NAME?	Unknown protein
Cla97C02G037060	B4_21dpa	B3_21dpa	0	14.3105	inf	proline-rich protein 4-like
Cla97C02G037250	B4_21dpa	B3_21dpa	0	1.49177	inf	Pollen Ole e 1 allergen/extensin
Cla97C02G037300	B4_21dpa	B3_21dpa	2.82321	77.5052	4.77889	Dirigent protein
Cla97C02G038260	B4_21dpa	B3_21dpa	66.8583	405.057	2.59895	Protein of unknown function (DUF1685)
Cla97C02G038730	B4_21dpa	B3_21dpa	13.2933	144.798	3.44527	Synechocystis YCF37
Cla97C02G038760	B4_21dpa	B3_21dpa	0	2.65667	inf	myosin heavy chain kinase B-like
Cla97C02G039120	B4_21dpa	B3_21dpa	9.57951	51.6636	2.43112	Metal tolerance protein 5
Cla97C02G040000	B4_21dpa	B3_21dpa	54.726	5.05797	-3.4356	Aspartyl protease family protein
Cla97C02G040370	B4_21dpa	B3_21dpa	0	1.63545	inf	protein NRT1/ PTR FAMILY 4.5-like
Cla97C02G040460	B4_21dpa	B3_21dpa	0	13.8091	inf	Receptor-like protein kinase
Cla97C02G041580	B4_21dpa	B3_21dpa	0	1.18644	inf	Hexosyltransferase
Cla97C02G041820	B4_21dpa	B3_21dpa	0	8.33357	inf	Disease resistance protein family, putative
Cla97C02G042420	B4_21dpa	B3_21dpa	5.91224	393.179	6.05534	Auxin-responsive protein
Cla97C02G042540	B4_21dpa	B3_21dpa	0	1.50763	inf	Receptor-like protein kinase
Cla97C02G042870	B4_21dpa	B3_21dpa	1.34758	0	#NAME?	PLATZ transcription factor family protein
Cla97C02G043490	B4_21dpa	B3_21dpa	12.5345	290.93	4.5367	early nodulin-like protein 1
Cla97C02G043740	B4_21dpa	B3_21dpa	1.39669	57.6396	5.36698	protein trichome birefringence-like 39
Cla97C02G044270	B4_21dpa	B3_21dpa	14.9742	102.302	2.77228	Chlorophyll a-b binding protein, chloroplastic
Cla97C02G045400	B4_21dpa	B3_21dpa	6.25111	48.8119	2.96505	BAG family molecular chaperone regulator 1-like
Cla97C02G046920	B4_21dpa	B3_21dpa	4.04013	58.6584	3.85987	tetraspanin-3
Cla97C02G047180	B4_21dpa	B3_21dpa	7.17337	129.097	4.16966	Hydroxyproline-rich glycoprotein
Cla97C02G047190	B4_21dpa	B3_21dpa	94.1276	814.762	3.11369	Aquaporin-like protein
Cla97C02G048010	B4_21dpa	B3_21dpa	59.9338	1165.47	4.28139	Stress-response ab barrel domain-containing protein
Cla97C02G048210	B4_21dpa	B3_21dpa	49.3206	2.69488	-4.1939	transcription factor-related
Cla97C02G049510	B4_21dpa	B3_21dpa	17.4207	115.739	2.732	DUF1680 domain-containing protein
Cla97C02G049550	B4_21dpa	B3_21dpa	29.9793	356.166	3.57051	Histone H3.2
Cla97C02G049690	B4_21dpa	B3_21dpa	2.38007	0	#NAME?	Lipoxygenase
Cla97C02G049940	B4_21dpa	B3_21dpa	0	39.8518	inf	Peroxidase
Cla97C02G050030	B4_21dpa	B3_21dpa	3.63328	110.311	4.92416	Dirigent protein
Cla97C03G051130	B4_21dpa	B3_21dpa	64.363	3.36967	-4.25555	Trehalose 6-phosphate phosphatase		domestication sweeps (from C. mucosospermus to C. lanatus landrace)
Cla97C03G051270	B4_21dpa	B3_21dpa	0	3.38439	inf	Basic-leucine zipper transcription factor family protein		domestication sweeps (from C. mucosospermus to C. lanatus landrace)
Cla97C03G051470	B4_21dpa	B3_21dpa	0	222.459	inf	Unknown protein		domestication sweeps (from C. mucosospermus to C. lanatus landrace)
Cla97C03G052380	B4_21dpa	B3_21dpa	14.9099	317.881	4.41414	expansin-A4-like
Cla97C03G052420	B4_21dpa	B3_21dpa	1.7927	38.1251	4.41054	Glucan endo-1,3-beta-glucosidase
Cla97C03G054210	B4_21dpa	B3_21dpa	0.686491	20.859	4.92528	Cytochrome P450 family 71 protein
Cla97C03G054250	B4_21dpa	B3_21dpa	11.8618	81.1516	2.7743	Cytochrome P450 family 71 protein
Cla97C03G054340	B4_21dpa	B3_21dpa	0	3.37839	inf	Pectinesterase
Cla97C03G054380	B4_21dpa	B3_21dpa	3.69054	36.8705	3.32056	Pectate lyase
Cla97C03G054940	B4_21dpa	B3_21dpa	0	4.08132	inf	Molybdenum cofactor sulfurase
Cla97C03G055130	B4_21dpa	B3_21dpa	0	10.47	inf	Bidirectional sugar transporter SWEET
Cla97C03G056340	B4_21dpa	B3_21dpa	1.62312	50.597	4.96221	oxygen-evolving enhancer protein 3-2, chloroplastic
Cla97C03G057790	B4_21dpa	B3_21dpa	2.48554	27.5997	3.47302	Auxilin-related protein 2
Cla97C03G058070	B4_21dpa	B3_21dpa	0	1.66019	inf	Leucine-rich repeat receptor-like protein kinase family protein
Cla97C03G058250	B4_21dpa	B3_21dpa	0	33.7581	inf	Transmembrane protein, putative
Cla97C03G058570	B4_21dpa	B3_21dpa	5.65742	118.861	4.39299	MADS box transcription factor AGAMOUS
Cla97C03G058800	B4_21dpa	B3_21dpa	2.52207	29.7077	3.55816	Leucine-rich repeat receptor-like protein kinase family
Cla97C03G059410	B4_21dpa	B3_21dpa	30.4737	288.493	3.2429	Squamosa promoter-binding-like protein
Cla97C03G059720	B4_21dpa	B3_21dpa	0	6.75182	inf	FAD-binding Berberine family protein
Cla97C03G061560	B4_21dpa	B3_21dpa	1.14193	18.9841	4.05525	Apyrase
Cla97C03G061900	B4_21dpa	B3_21dpa	0	100.077	inf	GDSL esterase/lipase family
Cla97C03G062230	B4_21dpa	B3_21dpa	6.33174	44.9048	2.8262	Chlorophyll a-b binding protein, chloroplastic
Cla97C03G063780	B4_21dpa	B3_21dpa	5.16244	108.341	4.39138	beta-glucosidase 12-like
Cla97C03G065030	B4_21dpa	B3_21dpa	0	229.382	inf	Plant invertase/pectin methylesterase inhibitor
Cla97C03G065090	B4_21dpa	B3_21dpa	75.3137	413.95	2.45847	Protein of unknown function (DUF581)
Cla97C03G065100	B4_21dpa	B3_21dpa	0	1.43715	inf	Beta-galactosidase
Cla97C03G065820	B4_21dpa	B3_21dpa	1.43577	60.7974	5.40411	cytokinin dehydrogenase 3-like
Cla97C03G066980	B4_21dpa	B3_21dpa	0	96.1797	inf	histidine-containing phosphotransfer protein 1-like
Cla97C04G068700	B4_21dpa	B3_21dpa	2.49334	48.205	4.27303	polygalacturonase inhibitor-like
Cla97C04G070610	B4_21dpa	B3_21dpa	0.805756	128.657	7.31897	Glycosyltransferase	Molecular_UDP-glycosyltransferase activity
Cla97C04G070780	B4_21dpa	B3_21dpa	0	6.08492	inf	cytokinin dehydrogenase 1
Cla97C04G071640	B4_21dpa	B3_21dpa	2.81273	57.078	4.34289	MYB transcription factor
Cla97C04G074730	B4_21dpa	B3_21dpa	0	2.56581	inf	WRKY family transcription factor
Cla97C04G075230	B4_21dpa	B3_21dpa	0	14.7541	inf	Heavy metal transport/detoxification superfamily protein
Cla97C04G075690	B4_21dpa	B3_21dpa	3.59803	503.229	7.12786	Aquaporin 2
Cla97C04G075700	B4_21dpa	B3_21dpa	7.88701	71.1466	3.17325	Aquaporin
Cla97C04G075710	B4_21dpa	B3_21dpa	0	31.1455	inf	Aquaporin
Cla97C04G076570	B4_21dpa	B3_21dpa	57.5203	0.427756	-7.07114	glucomannan 4-beta-mannosyltransferase 9-like
Cla97C04G077370	B4_21dpa	B3_21dpa	0	9.06331	inf	Lipid transfer protein
Cla97C04G078100	B4_21dpa	B3_21dpa	4.87692	62.1885	3.67261	Aspartyl protease family protein
Cla97C04G079270	B4_21dpa	B3_21dpa	5.22706	231.139	5.46662	Glutathione s-transferase
Cla97C04G079850	B4_21dpa	B3_21dpa	19.7096	0	#NAME?	UV-B-induced protein At3g17800, chloroplastic		domestication sweeps (from C. mucosospermus to C. lanatus landrace)
Cla97C05G080100	B4_21dpa	B3_21dpa	12.8742	86.858	2.75417	Blue copper protein
Cla97C05G083300	B4_21dpa	B3_21dpa	1.54756	20.2243	3.70802	ABC transporter C family member 9
Cla97C05G084240	B4_21dpa	B3_21dpa	0.518402	44.1196	6.4112	Pectate lyase
Cla97C05G085240	B4_21dpa	B3_21dpa	0	2.20067	inf	1-aminocyclopropane-1-carboxylate oxidase homolog 1-like
Cla97C05G085700	B4_21dpa	B3_21dpa	0	15.5539	inf	Auxin-responsive protein
Cla97C05G085860	B4_21dpa	B3_21dpa	15.5637	274.16	4.13876	ATP sulfurylase
Cla97C05G085940	B4_21dpa	B3_21dpa	508.263	99.7324	-2.34944	Early light-induced protein, putative
Cla97C05G086450	B4_21dpa	B3_21dpa	4.97929	61.3698	3.62352	Photosystem I reaction center subunit II
Cla97C05G086530	B4_21dpa	B3_21dpa	0	1.6263	inf	sugar transport protein 13-like
Cla97C05G088600	B4_21dpa	B3_21dpa	0	100.02	inf	SsrA-binding
Cla97C05G089120	B4_21dpa	B3_21dpa	17.882	2.59089	-2.78699	Trehalose 6-phosphate phosphatase
Cla97C05G089510	B4_21dpa	B3_21dpa	1.43902	25.669	4.15687	Subtilisin-like protease
Cla97C05G089640	B4_21dpa	B3_21dpa	0	7.60475	inf	Peroxidase
Cla97C05G090100	B4_21dpa	B3_21dpa	258.193	22.2798	-3.53464	O-glucosyltransferase rumi homolog
Cla97C05G090170	B4_21dpa	B3_21dpa	0	1.79576	inf	Pectin acetylesterase
Cla97C05G090320	B4_21dpa	B3_21dpa	4.06908	46.9631	3.52875	HXXXD-type acyl-transferase family protein
Cla97C05G090730	B4_21dpa	B3_21dpa	0	2.42958	inf	acidic endochitinase-like
Cla97C05G092730	B4_21dpa	B3_21dpa	0	11.4768	inf	Six-hairpin glycosidase-like protein
Cla97C05G093520	B4_21dpa	B3_21dpa	1.17527	0	#NAME?	GDSL esterase/lipase
Cla97C05G094220	B4_21dpa	B3_21dpa	0	2.49711	inf	DUF761 domain-containing protein
Cla97C05G094290	B4_21dpa	B3_21dpa	3460.16	3.71715	-9.86243	Chalcone synthase
Cla97C05G094400	B4_21dpa	B3_21dpa	1.38597	43.5636	4.97416	Short-chain dehydrogenase/reductase family protein
Cla97C05G095480	B4_21dpa	B3_21dpa	6.51533	437.185	6.06826	Pollen Ole e I family allergen
Cla97C05G097690	B4_21dpa	B3_21dpa	0	7.11883	inf	topless-related protein 4 isoform X1
Cla97C05G098800	B4_21dpa	B3_21dpa	0	102.595	inf	Peroxidase
Cla97C05G098990	B4_21dpa	B3_21dpa	0	15.434	inf	Protein of Unknown Function (DUF239)
Cla97C05G099600	B4_21dpa	B3_21dpa	37.7949	821.947	4.44278	gibberellin-regulated protein 11-like
Cla97C05G099870	B4_21dpa	B3_21dpa	0	1.62181	inf	protein IQ-DOMAIN 32-like
Cla97C05G099970	B4_21dpa	B3_21dpa	0	1.92206	inf	WAT1-related protein
Cla97C05G101200	B4_21dpa	B3_21dpa	0	12.9627	inf	protein MIZU-KUSSEI 1
Cla97C05G104640	B4_21dpa	B3_21dpa	0.430944	30.9674	6.16711	alpha-xylosidase 1-like
Cla97C05G104890	B4_21dpa	B3_21dpa	0	2.15323	inf	AP2/ERF and B3 domain transcription factor
Cla97C05G106790	B4_21dpa	B3_21dpa	30.6032	454.564	3.89273	protein NRT1/ PTR FAMILY 2.13-like
Cla97C05G107250	B4_21dpa	B3_21dpa	13.7087	819.912	5.90231	MLP-like protein 423
Cla97C05G107590	B4_21dpa	B3_21dpa	2.52684	152.234	5.91281	Polygalacturonase
Cla97C05G107910	B4_21dpa	B3_21dpa	0	6.13384	inf	Protein DETOXIFICATION
Cla97C05G108360	B4_21dpa	B3_21dpa	23.7483	247.005	3.37864	Short-chain dehydrogenase/reductase family protein
Cla97C05G108920	B4_21dpa	B3_21dpa	70.0702	1064.33	3.92499	proline-rich 33 kDa extensin-related protein-like
Cla97C06G109900	B4_21dpa	B3_21dpa	0	6.66206	inf	aspartic proteinase CDR1-like
Cla97C06G109980	B4_21dpa	B3_21dpa	9.73172	127.023	3.70625	Cytochrome P450 family ent-kaurenoic acid oxidase
Cla97C06G110110	B4_21dpa	B3_21dpa	163.489	14.548	-3.4903	Invertase inhibitor
Cla97C06G110320	B4_21dpa	B3_21dpa	0	7.68988	inf	Amaranthin-like lectin
Cla97C06G110330	B4_21dpa	B3_21dpa	0	1.2916	inf	Amaranthin-like lectin
Cla97C06G110600	B4_21dpa	B3_21dpa	0	8.24953	inf	RmlC-like cupins superfamily protein
Cla97C06G110840	B4_21dpa	B3_21dpa	0.787501	6.26539	2.99205	Receptor kinase		domestication sweeps (from C. mucosospermus to C. lanatus landrace)
Cla97C06G110850	B4_21dpa	B3_21dpa	0	2.58542	inf	Cytochrome P450
Cla97C06G110860	B4_21dpa	B3_21dpa	0	20.1258	inf	Cytochrome P450
Cla97C06G110870	B4_21dpa	B3_21dpa	0	7.03853	inf	Cytochrome P450
Cla97C06G110890	B4_21dpa	B3_21dpa	0	3.43966	inf	Acyl transferase 15
Cla97C06G111140	B4_21dpa	B3_21dpa	7.4174	63.3407	3.09415	Leucine-rich repeat receptor-like protein kinase family
Cla97C06G111660	B4_21dpa	B3_21dpa	1.36483	12.119	3.15048	receptor kinase 2
Cla97C06G112180	B4_21dpa	B3_21dpa	1.61214	31.7865	4.30136	Cytochrome P450
Cla97C06G112270	B4_21dpa	B3_21dpa	3501.18	108.167	-5.0165	Flavanone-3-hydroxylase
Cla97C06G112410	B4_21dpa	B3_21dpa	0	1.04183	inf	Amaranthin-like lectin
Cla97C06G112670	B4_21dpa	B3_21dpa	0	1.57916	inf	GDSL esterase/lipase
Cla97C06G113030	B4_21dpa	B3_21dpa	12.2451	112.659	3.20169	Cysteine synthase
Cla97C06G113640	B4_21dpa	B3_21dpa	1.13003	31.1622	4.78537	serine/threonine protein kinase 1		domestication sweeps (from C. mucosospermus to C. lanatus landrace)
Cla97C06G113740	B4_21dpa	B3_21dpa	6.59137	71.749	3.44431	Polygalacturonase
Cla97C06G116210	B4_21dpa	B3_21dpa	0	1.67419	inf	protein SIEVE ELEMENT OCCLUSION B-like	phloem development
Cla97C06G116270	B4_21dpa	B3_21dpa	0	1.41766	inf	protein SIEVE ELEMENT OCCLUSION B-like	phloem development
Cla97C06G116320	B4_21dpa	B3_21dpa	2.22075	94.1166	5.40533	p-loop containing nucleoside triphosphate hydrolases superfamily protein
Cla97C06G116930	B4_21dpa	B3_21dpa	0.567062	21.7791	5.2633	Cyclopropane-fatty-acyl-phospholipid synthase family protein
Cla97C06G117620	B4_21dpa	B3_21dpa	20.273	0	#NAME?	Cytochrome P450, putative
Cla97C06G117880	B4_21dpa	B3_21dpa	28.2183	2.9865	-3.2401	non-specific phospholipase C3-like
Cla97C06G118420	B4_21dpa	B3_21dpa	1.91249	463.672	7.92151	Vacuolar-processing enzyme		domestication sweeps (from C. mucosospermus to C. lanatus landrace)
Cla97C06G118630	B4_21dpa	B3_21dpa	10.5867	172.196	4.02373	Auxin-responsive protein		domestication sweeps (from C. mucosospermus to C. lanatus landrace)
Cla97C06G118770	B4_21dpa	B3_21dpa	4.91265	52.1839	3.40903	sugar transport protein 14-like		domestication sweeps (from C. mucosospermus to C. lanatus landrace)
Cla97C06G118820	B4_21dpa	B3_21dpa	0	7.71329	inf	Ethylene-responsive transcription factor 1		domestication sweeps (from C. mucosospermus to C. lanatus landrace)
Cla97C06G119300	B4_21dpa	B3_21dpa	0	7.83607	inf	Nucleotidyl transferase
Cla97C06G119520	B4_21dpa	B3_21dpa	256.72	2.21297	-6.85807	Aldehyde dehydrogenase, putative
Cla97C06G120180	B4_21dpa	B3_21dpa	9.39562	0	#NAME?	Lactoylglutathione lyase / glyoxalase I family protein		domestication sweeps (from C. mucosospermus to C. lanatus landrace)
Cla97C06G120410	B4_21dpa	B3_21dpa	0	6.26981	inf	EIN3-binding F-box protein 1-like
Cla97C06G120580	B4_21dpa	B3_21dpa	7.73394	85.9735	3.47462	Auxin-responsive protein
Cla97C06G120750	B4_21dpa	B3_21dpa	156.079	4.79171	-5.02559	Exostosin family protein
Cla97C06G121020	B4_21dpa	B3_21dpa	0	93.9311	inf	Unknown protein
Cla97C06G121360	B4_21dpa	B3_21dpa	0	3.72385	inf	Chitinase 3
Cla97C06G122440	B4_21dpa	B3_21dpa	0	24.2765	inf	pathogenesis-related protein PR-1
Cla97C06G123370	B4_21dpa	B3_21dpa	13.4882	227.346	4.07512	Phospholipase A2 like 3
Cla97C06G123790	B4_21dpa	B3_21dpa	0.415022	65.1357	7.29412	phosphoethanolamine N-methyltransferase 1
Cla97C06G124580	B4_21dpa	B3_21dpa	0	13.0375	inf	Dirigent protein
Cla97C06G125240	B4_21dpa	B3_21dpa	279.673	16.5971	-4.07474	Cytochrome P450
Cla97C06G125700	B4_21dpa	B3_21dpa	2028.03	220.872	-3.1988	Expansin
Cla97C06G125940	B4_21dpa	B3_21dpa	0	2.2363	inf	microtubule-associated protein futsch-like isoform X2
Cla97C06G126410	B4_21dpa	B3_21dpa	19.3144	101.442	2.39291	DUF4228 domain-containing protein
Cla97C06G127120	B4_21dpa	B3_21dpa	0	62.6527	inf	Protein DETOXIFICATION
Cla97C06G127300	B4_21dpa	B3_21dpa	2.53435	0	#NAME?	peptide methionine sulfoxide reductase-like
Cla97C06G127930	B4_21dpa	B3_21dpa	3.61547	0	#NAME?	exosome complex component RRP4 homolog
Cla97C06G128260	B4_21dpa	B3_21dpa	0	1.13806	inf	DUF4283 domain protein
Cla97C07G129480	B4_21dpa	B3_21dpa	1.81199	14.7328	3.02339	Long-chain-alcohol oxidase
Cla97C07G130340	B4_21dpa	B3_21dpa	0	1915.6	inf	Seed nucellus-specific protein
Cla97C07G132480	B4_21dpa	B3_21dpa	0	1.63167	inf	Aquaporin
Cla97C07G133420	B4_21dpa	B3_21dpa	0	3.16465	inf	Expansin S1
Cla97C07G133670	B4_21dpa	B3_21dpa	1.4192	0	#NAME?	RNA-dependent RNA polymerase
Cla97C07G133930	B4_21dpa	B3_21dpa	27.6181	276.778	3.32504	1-aminocyclopropane-1-carboxylate oxidase-1-like protein
Cla97C07G134370	B4_21dpa	B3_21dpa	0	3.04738	inf	Subtilisin-like protease		domestication sweeps (from C. mucosospermus to C. lanatus landrace)
Cla97C07G134900	B4_21dpa	B3_21dpa	630.888	11.8405	-5.73558	Dirigent protein		domestication sweeps (from C. mucosospermus to C. lanatus landrace)
Cla97C07G134920	B4_21dpa	B3_21dpa	2.82871	209.472	6.21047	Dirigent protein		domestication sweeps (from C. mucosospermus to C. lanatus landrace)
Cla97C07G135290	B4_21dpa	B3_21dpa	0.48324	8.35739	4.11224	Subtilisin-like protease
Cla97C07G135710	B4_21dpa	B3_21dpa	0	18.2626	inf	bZIP transcription factor 53
Cla97C07G137220	B4_21dpa	B3_21dpa	0	1.6548	inf	Pectin lyase-like superfamily protein, putative
Cla97C07G137460	B4_21dpa	B3_21dpa	70.7609	434.776	2.61925	Photosystem II 10 kDa polypeptide family protein
Cla97C07G137540	B4_21dpa	B3_21dpa	7.19363	101.003	3.81153	oxygen-evolving enhancer protein 2, chloroplastic
Cla97C07G137930	B4_21dpa	B3_21dpa	2.51106	98.1483	5.2886	Pectin acetylesterase
Cla97C07G138810	B4_21dpa	B3_21dpa	0	17.1562	inf	Potassium transporter
Cla97C07G139740	B4_21dpa	B3_21dpa	1.03948	0	#NAME?	Pleiotropic drug resistance ABC transporter
Cla97C07G140550	B4_21dpa	B3_21dpa	1.31415	18.9287	3.84838	Glucose-methanol-choline oxidoreductase
Cla97C07G141010	B4_21dpa	B3_21dpa	2.4493	28.9797	3.5646	D-3-phosphoglycerate dehydrogenase
Cla97C07G141380	B4_21dpa	B3_21dpa	0	48.6043	inf	Early auxin response protein
Cla97C07G141640	B4_21dpa	B3_21dpa	682.677	43.4505	-3.97376	delta(7)-sterol-C5(6)-desaturase-like
Cla97C07G141900	B4_21dpa	B3_21dpa	0	21.9901	inf	subtilisin-like protease SBT2.5
Cla97C07G142580	B4_21dpa	B3_21dpa	144.872	13.8502	-3.3868	GDSL esterase/lipase 5
Cla97C07G143180	B4_21dpa	B3_21dpa	0	34.6135	inf	Glutamine dumper 2, putative
Cla97C07G143380	B4_21dpa	B3_21dpa	8044.98	1124.26	-2.83912	Lipid transfer protein
Cla97C07G143620	B4_21dpa	B3_21dpa	15.5299	0	#NAME?	Transmembrane protein, putative
Cla97C07G143680	B4_21dpa	B3_21dpa	112.665	10050.9	6.47913	Protease inhibitor/seed storage/lipid transfer protein family protein
Cla97C07G144030	B4_21dpa	B3_21dpa	0	4.86799	inf	Ethylene-responsive transcription factor 3
Cla97C07G144310	B4_21dpa	B3_21dpa	0	10.3785	inf	Pectin lyase-like superfamily protein
Cla97C08G145130	B4_21dpa	B3_21dpa	2.92494	190.18	6.02281	mannan endo-1,4-beta-mannosidase 1-like
Cla97C08G146170	B4_21dpa	B3_21dpa	20.958	219.184	3.38657	Abscisic stress ripening-like protein
Cla97C08G146490	B4_21dpa	B3_21dpa	5.33674	35.1088	2.7178	ATP synthase subunit delta, chloroplastic
Cla97C08G147200	B4_21dpa	B3_21dpa	1.38214	108.31	6.29212	Xyloglucan endotransglucosylase/hydrolase
Cla97C08G147460	B4_21dpa	B3_21dpa	0	1.80561	inf	rRNA N-glycosidase
Cla97C08G148320	B4_21dpa	B3_21dpa	0	3.15242	inf	Myb transcription factor
Cla97C08G148330	B4_21dpa	B3_21dpa	24.7148	1.11862	-4.46558	WAT1-related protein
Cla97C08G148550	B4_21dpa	B3_21dpa	12.5944	154.05	3.61254	Two-component response regulator
Cla97C08G149570	B4_21dpa	B3_21dpa	49.1897	365.477	2.89335	Extensin
Cla97C08G150600	B4_21dpa	B3_21dpa	2.24417	35.535	3.98499	Pectate lyase
Cla97C08G151080	B4_21dpa	B3_21dpa	388.739	0	#NAME?	F1F0-ATPase inhibitor protein
Cla97C08G152740	B4_21dpa	B3_21dpa	0	8.96825	inf	Ankyrin repeat family protein, putative
Cla97C08G153390	B4_21dpa	B3_21dpa	1.81943	0	#NAME?	MADS-box transcription factor
Cla97C08G154160	B4_21dpa	B3_21dpa	4.817	57.3254	3.57297	protein EXORDIUM-like
Cla97C08G154400	B4_21dpa	B3_21dpa	5.74268	229.152	5.31844	purine permease 3-like
Cla97C08G154840	B4_21dpa	B3_21dpa	1.71227	551.578	8.33152	Aspartyl protease
Cla97C08G154990	B4_21dpa	B3_21dpa	4.72944	44.124	3.22182	transcription factor bHLH93-like
Cla97C08G156230	B4_21dpa	B3_21dpa	1.47199	21.1301	3.84346	gibberellin 3-beta-dioxygenase 1-like
Cla97C08G157670	B4_21dpa	B3_21dpa	0	7.05009	inf	Peroxidase
Cla97C08G158110	B4_21dpa	B3_21dpa	22.8611	2.80579	-3.02642	V-type proton ATPase subunit a
Cla97C08G158740	B4_21dpa	B3_21dpa	3.43115	91.5476	4.73776	deoxyuridine 5'-triphosphate nucleotidohydrolase
Cla97C08G158960	B4_21dpa	B3_21dpa	0	1.89108	inf	elongation of fatty acids protein 3-like
Cla97C08G159360	B4_21dpa	B3_21dpa	0	4.33551	inf	BRI1 kinase inhibitor 1-like
Cla97C08G159500	B4_21dpa	B3_21dpa	0	2.79006	inf	thioredoxin-like 4, chloroplastic
Cla97C08G159930	B4_21dpa	B3_21dpa	0	15.0141	inf	cyclin-A3-2-like
Cla97C08G159990	B4_21dpa	B3_21dpa	0	2.4653	inf	Receptor-kinase, putative
Cla97C08G160010	B4_21dpa	B3_21dpa	96.4995	2980.75	4.94901	Gibberellin-regulated protein
Cla97C08G160290	B4_21dpa	B3_21dpa	0	2.85045	inf	At4g33800
Cla97C08G160340	B4_21dpa	B3_21dpa	0	733.651	inf	phytosulfokines-like
Cla97C08G161100	B4_21dpa	B3_21dpa	0	44.3506	inf	Acyl transferase 15
Cla97C08G161640	B4_21dpa	B3_21dpa	0	13.9434	inf	axial regulator YABBY 4
Cla97C08G161710	B4_21dpa	B3_21dpa	1.43023	43.7181	4.93391	Polygalacturonase
Cla97C09G162000	B4_21dpa	B3_21dpa	0	7.17175	inf	DUF1677 family protein
Cla97C09G163090	B4_21dpa	B3_21dpa	3.1922	134.514	5.39706	subtilisin-like protease
Cla97C09G163980	B4_21dpa	B3_21dpa	11.2914	69.1481	2.61447	Auxin-responsive protein
Cla97C09G164390	B4_21dpa	B3_21dpa	0	190.135	inf	thionin-like protein 2
Cla97C09G165250	B4_21dpa	B3_21dpa	2.21535	12.2254	2.46427	Tetratricopeptide repeat (TPR)-like superfamily protein
Cla97C09G165840	B4_21dpa	B3_21dpa	57.0276	3.78009	-3.91517	4-coumarate:CoA ligase
Cla97C09G166610	B4_21dpa	B3_21dpa	8.93807	1.05804	-3.07857	protein gamma response 1
Cla97C09G167630	B4_21dpa	B3_21dpa	0.516418	12.2684	4.57027	Beta-xylosidase 2
Cla97C09G168030	B4_21dpa	B3_21dpa	0	2.9026	inf	Endoglucanase
Cla97C09G168680	B4_21dpa	B3_21dpa	8.75905	80.6428	3.2027	Glutathione S-transferase
Cla97C09G169040	B4_21dpa	B3_21dpa	0	5.54493	inf	classical arabinogalactan protein 26
Cla97C09G169600	B4_21dpa	B3_21dpa	0	2.34657	inf	protein FANTASTIC FOUR 3-like
Cla97C09G169960	B4_21dpa	B3_21dpa	13.8396	114.191	3.04458	sulfate transporter 3.1-like
Cla97C09G170150	B4_21dpa	B3_21dpa	0	11.6023	inf	Auxin-responsive protein
Cla97C09G170340	B4_21dpa	B3_21dpa	30.1428	592.665	4.29733	hyoscyamine 6-dioxygenase-like
Cla97C09G170830	B4_21dpa	B3_21dpa	222.09	3844.66	4.11364	Lipid transfer protein
Cla97C09G171500	B4_21dpa	B3_21dpa	0.481874	22.2238	5.5273	Pectinesterase
Cla97C09G171600	B4_21dpa	B3_21dpa	0	3.17153	inf	cell division control protein 45 homolog
Cla97C09G172080	B4_21dpa	B3_21dpa	0	434.627	inf	glycine-rich cell wall structural protein 1-like
Cla97C09G173010	B4_21dpa	B3_21dpa	161.898	2936.25	4.18081	subtilisin-like protease SBT3.17
Cla97C09G173910	B4_21dpa	B3_21dpa	1.11905	55.1456	5.6229	1-aminocyclopropane-1-carboxylate oxidase 1
Cla97C09G174190	B4_21dpa	B3_21dpa	101.273	1.31631	-6.26561	Glycosyltransferase	Molecular_UDP-glycosyltransferase activity
Cla97C09G174200	B4_21dpa	B3_21dpa	15.3575	66.8542	2.12207	Glycosyltransferase	Molecular_UDP-glycosyltransferase activity
Cla97C09G174790	B4_21dpa	B3_21dpa	1.44195	53.5091	5.21369	Mitochondrial carrier protein
Cla97C09G176260	B4_21dpa	B3_21dpa	0	9.71327	inf	Glycosyltransferase	Molecular_UDP-glycosyltransferase activity
Cla97C09G176970	B4_21dpa	B3_21dpa	0	2.0416	inf	polygalacturonase-like
Cla97C09G178240	B4_21dpa	B3_21dpa	3.28826	0	#NAME?	GDSL esterase/lipase
Cla97C09G178950	B4_21dpa	B3_21dpa	0	1.68909	inf	Protein kinase 1
Cla97C09G179450	B4_21dpa	B3_21dpa	1.50216	38.4787	4.67895	MYB-related transcription factor
Cla97C09G179610	B4_21dpa	B3_21dpa	0	4.49046	inf	Ribonuclease T2-like
Cla97C09G179720	B4_21dpa	B3_21dpa	0	81.7498	inf	Transcription factor protein
Cla97C09G179910	B4_21dpa	B3_21dpa	3.91068	0	#NAME?	Unknown protein
Cla97C09G181820	B4_21dpa	B3_21dpa	61.1101	401.905	2.71737	Ribosomal protein S12
Cla97C09G182170	B4_21dpa	B3_21dpa	18.2802	239.804	3.7135	Acetyl-CoA decarbonylase/synthase complex subunit alpha 1
Cla97C09G182370	B4_21dpa	B3_21dpa	0	444.889	inf	Protease inhibitor/seed storage/lipid transfer protein family protein
Cla97C09G182410	B4_21dpa	B3_21dpa	47.6613	7.70931	-2.62814	pirin-like protein
Cla97C09G183970	B4_21dpa	B3_21dpa	1.54066	41.1956	4.74087	Plant basic secretory protein (BSP) family protein
Cla97C10G185320	B4_21dpa	B3_21dpa	0	2.27911	inf	Chalcone-flavanone isomerase family protein
Cla97C10G186940	B4_21dpa	B3_21dpa	10.6567	618.666	5.85932	Unknown protein
Cla97C10G187430	B4_21dpa	B3_21dpa	2.88915	75.52	4.70814	protein NRT1/ PTR FAMILY 6.3-like
Cla97C10G187480	B4_21dpa	B3_21dpa	76.19	8.60669	-3.14607	glycine-rich domain-containing protein 1-like
Cla97C10G190170	B4_21dpa	B3_21dpa	0	19.208	inf	Pectinesterase
Cla97C10G192100	B4_21dpa	B3_21dpa	0	2.442	inf	Annexin
Cla97C10G192570	B4_21dpa	B3_21dpa	5.91893	120.576	4.34846	Classical arabinogalactan protein 1
Cla97C10G192590	B4_21dpa	B3_21dpa	0.388075	10.432	4.74854	BTB/POZ domain-containing protein family
Cla97C10G192650	B4_21dpa	B3_21dpa	31.1535	0	#NAME?	Hydroxyproline-rich glycoprotein family protein, putative
Cla97C10G193080	B4_21dpa	B3_21dpa	0	3.46254	inf	At4g33800
Cla97C10G193540	B4_21dpa	B3_21dpa	0	12.4718	inf	2-oxoglutarate-dependent dioxygenase-related family protein
Cla97C10G193620	B4_21dpa	B3_21dpa	2.47276	17.2159	2.79954	F12P19.7 isoform 1
Cla97C10G194080	B4_21dpa	B3_21dpa	8.17729	0.290108	-4.81696	cellulose synthase-like protein D5	cellulose synthase (UDP-forming) activity
Cla97C10G194380	B4_21dpa	B3_21dpa	0	194.911	inf	Transcription factor, putative
Cla97C10G194580	B4_21dpa	B3_21dpa	4.80805	41.4247	3.10697	Transmembrane protein, putative
Cla97C10G194670	B4_21dpa	B3_21dpa	0	1.42048	inf	DUF177 domain-containing protein
Cla97C10G195300	B4_21dpa	B3_21dpa	6.84612	139.278	4.34653	Leucine-rich repeat receptor-like protein kinase family
Cla97C10G195970	B4_21dpa	B3_21dpa	0	4.84838	inf	Xyloglucan endotransglucosylase/hydrolase
Cla97C10G196210	B4_21dpa	B3_21dpa	12.8844	0	#NAME?	Unknown protein
Cla97C10G197380	B4_21dpa	B3_21dpa	0	33.9672	inf	gibberellin-regulated protein 14
Cla97C10G197900	B4_21dpa	B3_21dpa	23.5354	606.697	4.68807	gibberellin-regulated protein 4-like
Cla97C10G198100	B4_21dpa	B3_21dpa	193.92	26.9373	-2.84779	NAC domain-containing protein 100-like
Cla97C10G198760	B4_21dpa	B3_21dpa	13.7678	66.1866	2.26524	cation/calcium exchanger 2-like
Cla97C10G198770	B4_21dpa	B3_21dpa	0	9.21682	inf	15-cis-phytoene desaturase, chloroplastic/chromoplastic
Cla97C10G199300	B4_21dpa	B3_21dpa	14.8868	83.5099	2.48791	protein NRT1/ PTR FAMILY 3.1-like
Cla97C10G200180	B4_21dpa	B3_21dpa	0	13.4046	inf	Cytochrome P450, putative
Cla97C10G201480	B4_21dpa	B3_21dpa	2.88445	49.2129	4.09267	aspartic proteinase nepenthesin-2
Cla97C10G202240	B4_21dpa	B3_21dpa	25.298	3.41338	-2.88975	Pleiotropic drug resistance transporter 1
Cla97C10G202900	B4_21dpa	B3_21dpa	2.91391	60.137	4.36723	Glycosyltransferase	Molecular_UDP-glycosyltransferase activity
Cla97C10G203000	B4_21dpa	B3_21dpa	0	57.6929	inf	thaumatin-like protein 1b
Cla97C10G203070	B4_21dpa	B3_21dpa	10.2766	290.355	4.82039	Aquaporin
Cla97C10G203590	B4_21dpa	B3_21dpa	32.9761	598.68	4.18229	Peroxidase
Cla97C10G204460	B4_21dpa	B3_21dpa	0	13.6883	inf	Laccase
Cla97C10G205120	B4_21dpa	B3_21dpa	27.4587	129.409	2.2366	HXXXD-type acyl-transferase family protein
Cla97C10G205800	B4_21dpa	B3_21dpa	126.164	11.3375	-3.47613	protein SIEL isoform X2
Cla97C10G205990	B4_21dpa	B3_21dpa	1.51979	22.2835	3.87403	alanine--glyoxylate aminotransferase 2 homolog 3, mitochondrial
Cla97C11G206680	B4_21dpa	B3_21dpa	304.266	12.1841	-4.64226	carbonyl reductase family member 4-like
Cla97C11G207650	B4_21dpa	B3_21dpa	0	66.171	inf	MLP-like protein 328
Cla97C11G208660	B4_21dpa	B3_21dpa	0	2.30674	inf	Ethylene-responsive transcription factor 1
Cla97C11G209350	B4_21dpa	B3_21dpa	0	8.72212	inf	Zinc finger (Ran-binding) family protein
Cla97C11G210450	B4_21dpa	B3_21dpa	0	45.4048	inf	Auxin-responsive family protein
Cla97C11G210980	B4_21dpa	B3_21dpa	0	1.16548	inf	Dehydrogenase/reductase SDR family protein 7-like protein
Cla97C11G212030	B4_21dpa	B3_21dpa	0.929535	0	#NAME?	F-box protein
Cla97C11G212890	B4_21dpa	B3_21dpa	3.86587	79.1955	4.35655	Laccase
Cla97C11G212950	B4_21dpa	B3_21dpa	0	10.4754	inf	LOB domain-containing protein 21-like
Cla97C11G213960	B4_21dpa	B3_21dpa	16.561	106.463	2.68449	DSR6
Cla97C11G214530	B4_21dpa	B3_21dpa	0	1.91172	inf	Peroxidase
Cla97C11G215850	B4_21dpa	B3_21dpa	0	4.24582	inf	zinc finger CCCH domain-containing protein 14-like
Cla97C11G216490	B4_21dpa	B3_21dpa	2.07836	39.886	4.26237	Transcription factor, putative
Cla97C11G218990	B4_21dpa	B3_21dpa	0	3.83222	inf	WAT1-related protein
Cla97C11G219630	B4_21dpa	B3_21dpa	1.23662	43.4158	5.13375	ELMO domain-containing protein A
Cla97C11G220150	B4_21dpa	B3_21dpa	0	2.9291	inf	RNA-binding protein 38-like
Cla97C11G220840	B4_21dpa	B3_21dpa	0	18.2533	inf	Hydroxyproline-rich glycoprotein family protein
Cla97C11G221360	B4_21dpa	B3_21dpa	14.6736	0.77082	-4.25068	TPR repeat-containing thioredoxin TTL1-like
Cla97C11G222280	B4_21dpa	B3_21dpa	3.5246	26.8774	2.93086	nuclear pore complex protein DDB_G0274915-like
Cla97C11G222400	B4_21dpa	B3_21dpa	10.796	157.397	3.86584	Cytochrome b561 domain-containing protein
Cla97C11G223990	B4_21dpa	B3_21dpa	0	5.43352	inf	Squamosa promoter-binding protein
Cla97C11G224010	B4_21dpa	B3_21dpa	0.969417	31.5614	5.0249	Protein DETOXIFICATION
Cla97C11G224040	B4_21dpa	B3_21dpa	9.0598	335.963	5.21268	early nodulin-like protein 2
Cla97C11G224620	B4_21dpa	B3_21dpa	0	2.82924	inf	Cotton fiber, putative (DUF761)
Cla97C01G000790	B4_27dpa	B3_27dpa	8.11627	0	#NAME?	acidic endochitinase
Cla97C01G003970	B4_27dpa	B3_27dpa	0	2.64624	inf	Acid beta-fructofuranosidase, putative
Cla97C01G006940	B4_27dpa	B3_27dpa	0	14.0887	inf	vacuolar iron transporter 1-like
Cla97C01G007260	B4_27dpa	B3_27dpa	0	214.301	inf	Protease inhibitor/seed storage/lipid transfer family protein
Cla97C01G007340	B4_27dpa	B3_27dpa	0	5765.02	inf	Defensin-like protein 6
Cla97C01G009030	B4_27dpa	B3_27dpa	300.057	0	#NAME?	Gibberellin-regulated protein 5
Cla97C01G011310	B4_27dpa	B3_27dpa	0	14.6925	inf	Short-chain dehydrogenase/reductase
Cla97C01G013580	B4_27dpa	B3_27dpa	0	24.2537	inf	Short-chain dehydrogenase/reductase
Cla97C01G016570	B4_27dpa	B3_27dpa	0	15.8265	inf	Peroxidase
Cla97C01G019800	B4_27dpa	B3_27dpa	0	20.861	inf	thaumatin-like protein 1
Cla97C01G020160	B4_27dpa	B3_27dpa	104.729	0	#NAME?	Rhodanese domain-containing protein
Cla97C01G021650	B4_27dpa	B3_27dpa	0	12.7078	inf	Senescence regulator
Cla97C01G025770	B4_27dpa	B3_27dpa	120.594	0	#NAME?	PLATZ transcription factor family protein
Cla97C02G027310	B4_27dpa	B3_27dpa	0	1449.19	inf	Root meristem growth factor 9-like protein
Cla97C02G033320	B4_27dpa	B3_27dpa	0	7.80042	inf	UDP-glycosyltransferase 74 F1	Molecular_UDP-glycosyltransferase activity
Cla97C02G035270	B4_27dpa	B3_27dpa	0	42.6421	inf	protein EXORDIUM-like 3
Cla97C02G035420	B4_27dpa	B3_27dpa	68.6003	0	#NAME?	cellulose synthase-like protein B3	cellulose synthase (UDP-forming) activity
Cla97C02G035440	B4_27dpa	B3_27dpa	0	76.1839	inf	Cellulose synthase-like B3, putative	cellulose synthase (UDP-forming) activity
Cla97C02G035930	B4_27dpa	B3_27dpa	774.86	0	#NAME?	BPTI/Kunitz domain-containing protein 2-like isoform X2
Cla97C02G036910	B4_27dpa	B3_27dpa	0	22.2384	inf	Xyloglucan endotransglucosylase/hydrolase
Cla97C02G038560	B4_27dpa	B3_27dpa	0	4.34104	inf	Receptor-like protein kinase		domestication sweeps (from C. mucosospermus to C. lanatus landrace)
Cla97C02G041820	B4_27dpa	B3_27dpa	0	7.17619	inf	Disease resistance protein family, putative
Cla97C02G042010	B4_27dpa	B3_27dpa	0	2.76744	inf	Disease resistance protein
Cla97C02G046060	B4_27dpa	B3_27dpa	0	24.1958	inf	expansin-A4
Cla97C02G049940	B4_27dpa	B3_27dpa	0	103.758	inf	Peroxidase
Cla97C03G053540	B4_27dpa	B3_27dpa	0	2.11417	inf	FAD-binding Berberine family protein
Cla97C03G055940	B4_27dpa	B3_27dpa	0	34.668	inf	At1g11655
Cla97C03G056280	B4_27dpa	B3_27dpa	2.31583	0	#NAME?	Receptor-like protein kinase
Cla97C03G058030	B4_27dpa	B3_27dpa	0	5.61551	inf	9-cis-epoxycarotenoid dioxygenase, putative
Cla97C03G066340	B4_27dpa	B3_27dpa	137.966	0	#NAME?	Oxidative stress 3
Cla97C03G066980	B4_27dpa	B3_27dpa	0	47.7963	inf	histidine-containing phosphotransfer protein 1-like
Cla97C04G076430	B4_27dpa	B3_27dpa	0	3.3659	inf	GDSL esterase/lipase
Cla97C04G079850	B4_27dpa	B3_27dpa	17.3369	0	#NAME?	UV-B-induced protein At3g17800, chloroplastic		domestication sweeps (from C. mucosospermus to C. lanatus landrace)
Cla97C05G087050	B4_27dpa	B3_27dpa	28.1953	0	#NAME?	DUF679 domain-containing protein
Cla97C05G096920	B4_27dpa	B3_27dpa	103.152	0	#NAME?	hydroxyproline-rich glycoprotein family protein
Cla97C05G098800	B4_27dpa	B3_27dpa	0	3.00221	inf	Peroxidase
Cla97C05G099600	B4_27dpa	B3_27dpa	0	1398.7	inf	gibberellin-regulated protein 11-like
Cla97C05G099760	B4_27dpa	B3_27dpa	101.426	0	#NAME?	Unknown protein
Cla97C05G100850	B4_27dpa	B3_27dpa	0	9.06078	inf	Cytochrome P450
Cla97C05G108170	B4_27dpa	B3_27dpa	5.77293	0	#NAME?	Cytochrome P450
Cla97C06G112130	B4_27dpa	B3_27dpa	10.5461	0	#NAME?	Transcription factor, putative
Cla97C06G115630	B4_27dpa	B3_27dpa	3.60825	0	#NAME?	Amine oxidase
Cla97C06G116240	B4_27dpa	B3_27dpa	0	2.86722	inf	protein SIEVE ELEMENT OCCLUSION B-like	phloem development
Cla97C06G123400	B4_27dpa	B3_27dpa	0	7.00228	inf	Na+ transporter
Cla97C07G129240	B4_27dpa	B3_27dpa	0	1.52905	inf	CDT1-like protein a, chloroplastic
Cla97C07G130340	B4_27dpa	B3_27dpa	0	18.978	inf	Seed nucellus-specific protein
Cla97C07G137160	B4_27dpa	B3_27dpa	35.9657	0	#NAME?	gibberellin 2-beta-dioxygenase 1
Cla97C07G138130	B4_27dpa	B3_27dpa	0	10.0208	inf	Bidirectional sugar transporter SWEET
Cla97C07G138170	B4_27dpa	B3_27dpa	0	1.34742	inf	cellulose synthase-like protein G3	cellulose synthase (UDP-forming) activity
Cla97C07G140200	B4_27dpa	B3_27dpa	31.1899	0	#NAME?	Oxidative stress 3
Cla97C07G142480	B4_27dpa	B3_27dpa	21.8531	0	#NAME?	rho GDP-dissociation inhibitor 1-like
Cla97C08G145370	B4_27dpa	B3_27dpa	0	93.009	inf	Ethylene-responsive transcription factor 13
Cla97C08G145660	B4_27dpa	B3_27dpa	0	3.84825	inf	Protein disulfide isomerase (PDI)-like protein 3
Cla97C08G150900	B4_27dpa	B3_27dpa	1075.29	0	#NAME?	Glycosyltransferase	Molecular_UDP-glycosyltransferase activity
Cla97C08G150910	B4_27dpa	B3_27dpa	1202.75	0	#NAME?	UDP-glycosyltransferase	Molecular_UDP-glycosyltransferase activity
Cla97C08G151080	B4_27dpa	B3_27dpa	1428.72	0	#NAME?	F1F0-ATPase inhibitor protein
Cla97C08G154770	B4_27dpa	B3_27dpa	47.0414	0	#NAME?	Transcription factor
Cla97C08G157940	B4_27dpa	B3_27dpa	16.4582	0	#NAME?	Cytokinin riboside 5'-monophosphate phosphoribohydrolase
Cla97C09G174500	B4_27dpa	B3_27dpa	0	13.4561	inf	Tetraspanin
Cla97C09G175480	B4_27dpa	B3_27dpa	0	7.35141	inf	expansin-like B1
Cla97C09G179030	B4_27dpa	B3_27dpa	15.7269	0	#NAME?	salicylic acid-binding protein 2-like
Cla97C09G184130	B4_27dpa	B3_27dpa	0	42.9223	inf	LOB domain-containing protein 4-like
Cla97C10G185780	B4_27dpa	B3_27dpa	0	2.9394	inf	PHD finger protein family
Cla97C10G192590	B4_27dpa	B3_27dpa	0	7.25217	inf	BTB/POZ domain-containing protein family
Cla97C10G201480	B4_27dpa	B3_27dpa	0	17.2349	inf	aspartic proteinase nepenthesin-2
Cla97C10G201890	B4_27dpa	B3_27dpa	0	87.9302	inf	Transmembrane protein, putative
Cla97C11G214720	B4_27dpa	B3_27dpa	10.4193	0	#NAME?	AP2-like ethylene-responsive transcription factor
Cla97C01G001670	X1625_21dpa	B3_21dpa	0	41.7275	inf	Transcription factor MYB 12
Cla97C01G002650	X1625_21dpa	B3_21dpa	1.67377	22.8484	3.77092	Cytochrome P450, putative
Cla97C01G004700	X1625_21dpa	B3_21dpa	0	9.2706	inf	Auxin-responsive protein
Cla97C01G005230	X1625_21dpa	B3_21dpa	0	3.32665	inf	Glycosyl hydrolase family 5 protein
Cla97C01G007460	X1625_21dpa	B3_21dpa	0.983031	17.6171	4.16359	BTB/POZ domain-containing protein
Cla97C01G015370	X1625_21dpa	B3_21dpa	4.10741	90.8998	4.46798	Oxygen-evolving enhancer protein 1
Cla97C01G015960	X1625_21dpa	B3_21dpa	9.62208	133.199	3.79109	Lipase
Cla97C01G016630	X1625_21dpa	B3_21dpa	7.19675	0	#NAME?	UPF0553 protein-like
Cla97C01G018160	X1625_21dpa	B3_21dpa	3.6239	0	#NAME?	MYB transcription factor
Cla97C01G019360	X1625_21dpa	B3_21dpa	5.48363	388.355	6.1461	Peroxidase
Cla97C01G021750	X1625_21dpa	B3_21dpa	1.68171	27.659	4.03975	Cytochrome P450 family protein
Cla97C01G024030	X1625_21dpa	B3_21dpa	0	9.80598	inf	GDSL esterase/lipase family
Cla97C01G024330	X1625_21dpa	B3_21dpa	7.37714	156.191	4.4041	Chlorophyll a-b binding protein, chloroplastic
Cla97C01G024400	X1625_21dpa	B3_21dpa	0	3.68773	inf	Agamous-like MADS-box protein A, putative
Cla97C01G025040	X1625_21dpa	B3_21dpa	0	27.6747	inf	photosystem I reaction center subunit psaK, chloroplastic
Cla97C02G026730	X1625_21dpa	B3_21dpa	0	16.5955	inf	MYB transcription factor
Cla97C02G027310	X1625_21dpa	B3_21dpa	0	214.442	inf	Root meristem growth factor 9-like protein
Cla97C02G027730	X1625_21dpa	B3_21dpa	7.9085	65.3033	3.04568	external alternative NAD(P)H-ubiquinone oxidoreductase B1, mitochondrial
Cla97C02G028720	X1625_21dpa	B3_21dpa	5.15406	165.321	5.00342	fasciclin-like arabinogalactan protein 6
Cla97C02G030460	X1625_21dpa	B3_21dpa	40.6363	4.60211	-3.1424	L-ascorbate oxidase homolog
Cla97C02G030550	X1625_21dpa	B3_21dpa	0	1.27671	inf	O-methyltransferase, family 2
Cla97C02G030560	X1625_21dpa	B3_21dpa	0	1.18328	inf	O-methyltransferase, family 2
Cla97C02G030720	X1625_21dpa	B3_21dpa	6.08423	0	#NAME?	Unknown protein
Cla97C02G030910	X1625_21dpa	B3_21dpa	36.6545	428.591	3.54754	heavy metal-associated isoprenylated plant protein 26-like
Cla97C02G037250	X1625_21dpa	B3_21dpa	0	1.5329	inf	Pollen Ole e 1 allergen/extensin
Cla97C02G041580	X1625_21dpa	B3_21dpa	0	1.21904	inf	Hexosyltransferase
Cla97C02G041820	X1625_21dpa	B3_21dpa	0	8.56589	inf	Disease resistance protein family, putative
Cla97C02G042350	X1625_21dpa	B3_21dpa	0.760017	22.6836	4.89948	Shikimate O-hydroxycinnamoyl transferase
Cla97C02G042420	X1625_21dpa	B3_21dpa	10.8519	404.137	5.21883	Auxin-responsive protein
Cla97C02G042540	X1625_21dpa	B3_21dpa	0	1.54886	inf	Receptor-like protein kinase
Cla97C02G043490	X1625_21dpa	B3_21dpa	24.3418	298.999	3.61863	early nodulin-like protein 1
Cla97C02G047400	X1625_21dpa	B3_21dpa	0	14.3615	inf	Transcription factor-like protein
Cla97C02G047970	X1625_21dpa	B3_21dpa	0.849956	0	#NAME?	protein ROS1-like
Cla97C02G049640	X1625_21dpa	B3_21dpa	2.09355	87.334	5.38252	Lipoxygenase
Cla97C02G049690	X1625_21dpa	B3_21dpa	1.07281	0	#NAME?	Lipoxygenase
Cla97C02G049940	X1625_21dpa	B3_21dpa	0	41.0381	inf	Peroxidase
Cla97C03G051130	X1625_21dpa	B3_21dpa	58.042	3.47202	-4.06325	Trehalose 6-phosphate phosphatase		domestication sweeps (from C. mucosospermus to C. lanatus landrace)
Cla97C03G051270	X1625_21dpa	B3_21dpa	0	3.47777	inf	Basic-leucine zipper transcription factor family protein		domestication sweeps (from C. mucosospermus to C. lanatus landrace)
Cla97C03G051470	X1625_21dpa	B3_21dpa	0	228.554	inf	Unknown protein		domestication sweeps (from C. mucosospermus to C. lanatus landrace)
Cla97C03G052420	X1625_21dpa	B3_21dpa	3.46897	39.2405	3.49976	Glucan endo-1,3-beta-glucosidase
Cla97C03G054250	X1625_21dpa	B3_21dpa	5.83113	83.6895	3.8432	Cytochrome P450 family 71 protein
Cla97C03G054340	X1625_21dpa	B3_21dpa	0	3.47018	inf	Pectinesterase
Cla97C03G055000	X1625_21dpa	B3_21dpa	0	1.61906	inf	Squamosa promoter-binding protein
Cla97C03G057720	X1625_21dpa	B3_21dpa	2.44957	0	#NAME?	salicylic acid-binding protein 2-like
Cla97C03G058570	X1625_21dpa	B3_21dpa	3.92663	122.487	4.96319	MADS box transcription factor AGAMOUS
Cla97C03G059720	X1625_21dpa	B3_21dpa	0	6.93661	inf	FAD-binding Berberine family protein
Cla97C03G062230	X1625_21dpa	B3_21dpa	2.67933	46.1865	4.10753	Chlorophyll a-b binding protein, chloroplastic
Cla97C03G062890	X1625_21dpa	B3_21dpa	0	46.8695	inf	Unknown protein
Cla97C03G065820	X1625_21dpa	B3_21dpa	0.879752	62.5589	6.15197	cytokinin dehydrogenase 3-like
Cla97C03G066980	X1625_21dpa	B3_21dpa	0	98.9449	inf	histidine-containing phosphotransfer protein 1-like
Cla97C04G068700	X1625_21dpa	B3_21dpa	6.35062	49.6047	2.96551	polygalacturonase inhibitor-like
Cla97C04G070610	X1625_21dpa	B3_21dpa	4.17239	132.36	4.98745	Glycosyltransferase	Molecular_UDP-glycosyltransferase activity
Cla97C04G070780	X1625_21dpa	B3_21dpa	0	6.25094	inf	cytokinin dehydrogenase 1
Cla97C04G073600	X1625_21dpa	B3_21dpa	55.2817	0	#NAME?	Trihelix transcription factor GT-3b
Cla97C04G074730	X1625_21dpa	B3_21dpa	0	2.63656	inf	WRKY family transcription factor
Cla97C04G077170	X1625_21dpa	B3_21dpa	0	16.2266	inf	transcription repressor OFP13
Cla97C04G079850	X1625_21dpa	B3_21dpa	19.1635	0	#NAME?	UV-B-induced protein At3g17800, chloroplastic		domestication sweeps (from C. mucosospermus to C. lanatus landrace)
Cla97C05G083300	X1625_21dpa	B3_21dpa	0.987561	20.7861	4.3956	ABC transporter C family member 9
Cla97C05G085240	X1625_21dpa	B3_21dpa	0	2.26585	inf	1-aminocyclopropane-1-carboxylate oxidase homolog 1-like
Cla97C05G085700	X1625_21dpa	B3_21dpa	0	15.984	inf	Auxin-responsive protein
Cla97C05G085860	X1625_21dpa	B3_21dpa	20.5658	282.064	3.77771	ATP sulfurylase
Cla97C05G088600	X1625_21dpa	B3_21dpa	0	102.769	inf	SsrA-binding
Cla97C05G089740	X1625_21dpa	B3_21dpa	0	8.97549	inf	Ethylene-responsive transcription factor 1
Cla97C05G092030	X1625_21dpa	B3_21dpa	130.464	10.9744	-3.57144	11S globulin seed storage protein 2-like
Cla97C05G093250	X1625_21dpa	B3_21dpa	0	8.65052	inf	leucine-rich repeat extensin-like protein 1
Cla97C05G093520	X1625_21dpa	B3_21dpa	1.886	0	#NAME?	GDSL esterase/lipase
Cla97C05G094290	X1625_21dpa	B3_21dpa	1944.6	3.83156	-8.98733	Chalcone synthase
Cla97C05G103830	X1625_21dpa	B3_21dpa	143.775	15.7999	-3.18583	inactive protein RESTRICTED TEV MOVEMENT 2
Cla97C05G104570	X1625_21dpa	B3_21dpa	17.0504	200.726	3.55735	LOB domain-containing protein 41
Cla97C05G106590	X1625_21dpa	B3_21dpa	2.30214	21.1011	3.19627	Receptor-like kinase
Cla97C05G107590	X1625_21dpa	B3_21dpa	2.73754	156.412	5.83633	Polygalacturonase
Cla97C05G108360	X1625_21dpa	B3_21dpa	10.7296	253.94	4.56482	Short-chain dehydrogenase/reductase family protein
Cla97C06G109900	X1625_21dpa	B3_21dpa	0	6.84538	inf	aspartic proteinase CDR1-like
Cla97C06G110320	X1625_21dpa	B3_21dpa	0	7.90161	inf	Amaranthin-like lectin
Cla97C06G110330	X1625_21dpa	B3_21dpa	0	1.32716	inf	Amaranthin-like lectin
Cla97C06G110850	X1625_21dpa	B3_21dpa	0	2.65667	inf	Cytochrome P450
Cla97C06G110860	X1625_21dpa	B3_21dpa	0	20.6777	inf	Cytochrome P450
Cla97C06G110950	X1625_21dpa	B3_21dpa	0	0.874828	inf	Plant protein of unknown function (DUF247)
Cla97C06G115490	X1625_21dpa	B3_21dpa	0	8.30622	inf	histone-lysine N-methyltransferase SETD1A-like
Cla97C06G116210	X1625_21dpa	B3_21dpa	0	1.72003	inf	protein SIEVE ELEMENT OCCLUSION B-like	phloem development
Cla97C06G116270	X1625_21dpa	B3_21dpa	0	1.45635	inf	protein SIEVE ELEMENT OCCLUSION B-like	phloem development
Cla97C06G116930	X1625_21dpa	B3_21dpa	1.04194	22.3781	4.42475	Cyclopropane-fatty-acyl-phospholipid synthase family protein
Cla97C06G117300	X1625_21dpa	B3_21dpa	47.8271	0	#NAME?	glycine-rich cell wall structural protein 1-like
Cla97C06G117620	X1625_21dpa	B3_21dpa	14.4869	0	#NAME?	Cytochrome P450, putative
Cla97C06G118770	X1625_21dpa	B3_21dpa	1.1658	53.6264	5.52355	sugar transport protein 14-like		domestication sweeps (from C. mucosospermus to C. lanatus landrace)
Cla97C06G118820	X1625_21dpa	B3_21dpa	0	7.92814	inf	Ethylene-responsive transcription factor 1		domestication sweeps (from C. mucosospermus to C. lanatus landrace)
Cla97C06G119520	X1625_21dpa	B3_21dpa	75.8175	2.28081	-5.05491	Aldehyde dehydrogenase, putative
Cla97C06G120180	X1625_21dpa	B3_21dpa	6.99085	0	#NAME?	Lactoylglutathione lyase / glyoxalase I family protein		domestication sweeps (from C. mucosospermus to C. lanatus landrace)
Cla97C06G120580	X1625_21dpa	B3_21dpa	5.34648	88.529	4.04949	Auxin-responsive protein
Cla97C06G120750	X1625_21dpa	B3_21dpa	78.7611	4.92554	-3.99913	Exostosin family protein
Cla97C06G121020	X1625_21dpa	B3_21dpa	0	96.5108	inf	Unknown protein
Cla97C06G123030	X1625_21dpa	B3_21dpa	122.67	10.9419	-3.48685	oxysterol-binding protein-related protein 4C-like
Cla97C07G128850	X1625_21dpa	B3_21dpa	0	2.28503	inf	beta-carotene isomerase D27, chloroplastic-like
Cla97C07G130770	X1625_21dpa	B3_21dpa	3.08527	0	#NAME?	Glycosyltransferase	Molecular_UDP-glycosyltransferase activity
Cla97C07G133420	X1625_21dpa	B3_21dpa	0	3.25184	inf	Expansin S1
Cla97C07G133670	X1625_21dpa	B3_21dpa	0.888119	0	#NAME?	RNA-dependent RNA polymerase
Cla97C07G134920	X1625_21dpa	B3_21dpa	6.18495	215.282	5.12132	Dirigent protein		domestication sweeps (from C. mucosospermus to C. lanatus landrace)
Cla97C07G137460	X1625_21dpa	B3_21dpa	53.1626	447.481	3.07334	Photosystem II 10 kDa polypeptide family protein
Cla97C07G137720	X1625_21dpa	B3_21dpa	3.07792	53.4451	4.11803	BTB/POZ domain-containing protein
Cla97C07G138810	X1625_21dpa	B3_21dpa	0	17.6251	inf	Potassium transporter
Cla97C07G139280	X1625_21dpa	B3_21dpa	0	4.19135	inf	Delta 9 desaturase
Cla97C07G140960	X1625_21dpa	B3_21dpa	0	6.43677	inf	Cytochrome P450
Cla97C07G141380	X1625_21dpa	B3_21dpa	0	49.9737	inf	Early auxin response protein
Cla97C07G141900	X1625_21dpa	B3_21dpa	0	22.5976	inf	subtilisin-like protease SBT2.5
Cla97C07G142580	X1625_21dpa	B3_21dpa	421.734	14.2853	-4.88373	GDSL esterase/lipase 5
Cla97C07G143180	X1625_21dpa	B3_21dpa	0	90.7016	inf	Glutamine dumper 2, putative
Cla97C07G144310	X1625_21dpa	B3_21dpa	0	10.6614	inf	Pectin lyase-like superfamily protein
Cla97C07G144470	X1625_21dpa	B3_21dpa	0.801231	0	#NAME?	WEB family protein, chloroplastic
Cla97C08G145130	X1625_21dpa	B3_21dpa	10.724	195.844	4.19079	mannan endo-1,4-beta-mannosidase 1-like
Cla97C08G146000	X1625_21dpa	B3_21dpa	1.97012	52.8967	4.74682	Chlorophyll a-b binding protein, chloroplastic
Cla97C08G146170	X1625_21dpa	B3_21dpa	29.2282	225.84	2.94987	Abscisic stress ripening-like protein
Cla97C08G147460	X1625_21dpa	B3_21dpa	0	1.85485	inf	rRNA N-glycosidase
Cla97C08G148320	X1625_21dpa	B3_21dpa	0	3.23907	inf	Myb transcription factor
Cla97C08G148330	X1625_21dpa	B3_21dpa	16.5463	1.1523	-3.84392	WAT1-related protein
Cla97C08G148550	X1625_21dpa	B3_21dpa	14.4719	158.393	3.45219	Two-component response regulator
Cla97C08G151080	X1625_21dpa	B3_21dpa	557.059	0	#NAME?	F1F0-ATPase inhibitor protein
Cla97C08G157670	X1625_21dpa	B3_21dpa	0	7.24387	inf	Peroxidase
Cla97C08G159360	X1625_21dpa	B3_21dpa	0	4.45525	inf	BRI1 kinase inhibitor 1-like
Cla97C08G159500	X1625_21dpa	B3_21dpa	0	2.86676	inf	thioredoxin-like 4, chloroplastic
Cla97C08G160740	X1625_21dpa	B3_21dpa	12.5906	0	#NAME?	LOB domain-containing protein 22-like
Cla97C08G161100	X1625_21dpa	B3_21dpa	0	45.571	inf	Acyl transferase 15
Cla97C08G161510	X1625_21dpa	B3_21dpa	0	7.13921	inf	Tryptophan aminotransferase 1
Cla97C08G161640	X1625_21dpa	B3_21dpa	0	14.3266	inf	axial regulator YABBY 4
Cla97C08G161710	X1625_21dpa	B3_21dpa	0.973785	44.921	5.52764	Polygalacturonase
Cla97C09G161870	X1625_21dpa	B3_21dpa	4.44087	0	#NAME?	Terpene cyclase/mutase family member
Cla97C09G161880	X1625_21dpa	B3_21dpa	3.5673	0	#NAME?	Terpene cyclase/mutase family member
Cla97C09G165840	X1625_21dpa	B3_21dpa	68.3212	3.8942	-4.13294	4-coumarate:CoA ligase
Cla97C09G166690	X1625_21dpa	B3_21dpa	34.709	362.035	3.38275	Histone H3.2
Cla97C09G170230	X1625_21dpa	B3_21dpa	0	59.3326	inf	photosystem II reaction center W protein, chloroplastic-like
Cla97C09G171650	X1625_21dpa	B3_21dpa	0	44.806	inf	pectinesterase inhibitor-like
Cla97C09G173010	X1625_21dpa	B3_21dpa	219.363	3020.86	3.78356	subtilisin-like protease SBT3.17
Cla97C09G174790	X1625_21dpa	B3_21dpa	2.18003	54.9839	4.65659	Mitochondrial carrier protein
Cla97C09G175470	X1625_21dpa	B3_21dpa	0	1.67295	inf	Cationic amino acid transporter, putative
Cla97C09G176360	X1625_21dpa	B3_21dpa	1.02362	0	#NAME?	Glycosyltransferase	Molecular_UDP-glycosyltransferase activity
Cla97C09G176970	X1625_21dpa	B3_21dpa	0	2.09768	inf	polygalacturonase-like
Cla97C09G179450	X1625_21dpa	B3_21dpa	1.93918	39.5425	4.34988	MYB-related transcription factor
Cla97C09G179610	X1625_21dpa	B3_21dpa	0	4.61454	inf	Ribonuclease T2-like
Cla97C09G179910	X1625_21dpa	B3_21dpa	9.32272	0	#NAME?	Unknown protein
Cla97C09G183580	X1625_21dpa	B3_21dpa	0	9.85624	inf	Terpene cyclase/mutase family member
Cla97C10G185780	X1625_21dpa	B3_21dpa	0	1.77475	inf	PHD finger protein family
Cla97C10G186170	X1625_21dpa	B3_21dpa	0	7.64723	inf	glycine-rich cell wall structural protein 1.0-like
Cla97C10G192100	X1625_21dpa	B3_21dpa	0	2.50917	inf	Annexin
Cla97C10G192650	X1625_21dpa	B3_21dpa	25.6094	0	#NAME?	Hydroxyproline-rich glycoprotein family protein, putative
Cla97C10G193290	X1625_21dpa	B3_21dpa	70.8067	0	#NAME?	Trypsin inhibitor 5
Cla97C10G194380	X1625_21dpa	B3_21dpa	0	200.333	inf	Transcription factor, putative
Cla97C10G195200	X1625_21dpa	B3_21dpa	0	1.81218	inf	MYB transcription factor
Cla97C10G195970	X1625_21dpa	B3_21dpa	0	4.98239	inf	Xyloglucan endotransglucosylase/hydrolase
Cla97C10G200180	X1625_21dpa	B3_21dpa	0	13.7737	inf	Cytochrome P450, putative
Cla97C10G202900	X1625_21dpa	B3_21dpa	3.79713	61.8098	4.02486	Glycosyltransferase	Molecular_UDP-glycosyltransferase activity
Cla97C10G202960	X1625_21dpa	B3_21dpa	0	8.11898	inf	Glycosyltransferase	Molecular_UDP-glycosyltransferase activity
Cla97C10G203000	X1625_21dpa	B3_21dpa	0	59.2856	inf	thaumatin-like protein 1b
Cla97C10G203070	X1625_21dpa	B3_21dpa	9.46747	298.477	4.9785	Aquaporin
Cla97C10G203590	X1625_21dpa	B3_21dpa	27.4779	616.167	4.48698	Peroxidase
Cla97C10G204460	X1625_21dpa	B3_21dpa	0	14.0676	inf	Laccase
Cla97C10G205520	X1625_21dpa	B3_21dpa	0	1.46589	inf	protein AIG1-like
Cla97C11G206680	X1625_21dpa	B3_21dpa	131.595	12.5596	-3.38925	carbonyl reductase family member 4-like
Cla97C11G207650	X1625_21dpa	B3_21dpa	0	68.2293	inf	MLP-like protein 328
Cla97C11G209390	X1625_21dpa	B3_21dpa	0	29.2177	inf	Dynein light chain-like protein
Cla97C11G209950	X1625_21dpa	B3_21dpa	1.32174	22.9394	4.11732	heparanase-like protein 3
Cla97C11G215850	X1625_21dpa	B3_21dpa	0	4.3635	inf	zinc finger CCCH domain-containing protein 14-like
Cla97C11G218990	X1625_21dpa	B3_21dpa	0	3.93692	inf	WAT1-related protein
Cla97C11G221860	X1625_21dpa	B3_21dpa	0	3.33344	inf	aspartic proteinase Asp1-like
Cla97C11G222780	X1625_21dpa	B3_21dpa	5.07164	38.9677	2.94176	zinc transporter 5-like
Cla97C11G224010	X1625_21dpa	B3_21dpa	1.08754	32.424	4.89792	Protein DETOXIFICATION
Cla97C11G224040	X1625_21dpa	B3_21dpa	9.83723	345.271	5.13333	early nodulin-like protein 2
Cla97C11G224410	X1625_21dpa	B3_21dpa	0	9.14445	inf	beta-glucosidase 18-like
Cla97C01G002650	X1625_27dpa	B3_27dpa	0	31.3027	inf	Cytochrome P450, putative
Cla97C01G004110	X1625_27dpa	B3_27dpa	0	298.501	inf	14 kDa proline-rich protein DC2.15-like
Cla97C01G006940	X1625_27dpa	B3_27dpa	0	13.2584	inf	vacuolar iron transporter 1-like
Cla97C01G007260	X1625_27dpa	B3_27dpa	0	201.676	inf	Protease inhibitor/seed storage/lipid transfer family protein
Cla97C01G011310	X1625_27dpa	B3_27dpa	0	13.8267	inf	Short-chain dehydrogenase/reductase
Cla97C01G013580	X1625_27dpa	B3_27dpa	0	22.8243	inf	Short-chain dehydrogenase/reductase
Cla97C01G021650	X1625_27dpa	B3_27dpa	0	11.9589	inf	Senescence regulator
Cla97C01G025770	X1625_27dpa	B3_27dpa	93.4363	0	#NAME?	PLATZ transcription factor family protein
Cla97C02G026780	X1625_27dpa	B3_27dpa	133.318	0	#NAME?	Coiled-coil domain-containing protein 18, putative isoform 2
Cla97C02G027310	X1625_27dpa	B3_27dpa	0	1363.78	inf	Root meristem growth factor 9-like protein
Cla97C02G027800	X1625_27dpa	B3_27dpa	552.469	0	#NAME?	Wound-responsive family protein
Cla97C02G031010	X1625_27dpa	B3_27dpa	24.8109	878.866	5.14659	Nodulin-like / Major Facilitator Superfamily protein
Cla97C02G034020	X1625_27dpa	B3_27dpa	0	149.703	inf	pathogenesis-related protein 1-like
Cla97C02G034070	X1625_27dpa	B3_27dpa	0	67.4743	inf	Pathogenesis-related protein 1B
Cla97C02G035420	X1625_27dpa	B3_27dpa	16.3756	0	#NAME?	cellulose synthase-like protein B3	cellulose synthase (UDP-forming) activity
Cla97C02G035440	X1625_27dpa	B3_27dpa	0	71.6944	inf	Cellulose synthase-like B3, putative	cellulose synthase (UDP-forming) activity
Cla97C02G037040	X1625_27dpa	B3_27dpa	7.97283	0	#NAME?	Unknown protein
Cla97C02G038560	X1625_27dpa	B3_27dpa	0	4.08521	inf	Receptor-like protein kinase		domestication sweeps (from C. mucosospermus to C. lanatus landrace)
Cla97C02G041780	X1625_27dpa	B3_27dpa	459.658	13.6776	-5.07067	Kunitz trypsin inhibitor 4		domestication sweeps (from C. mucosospermus to C. lanatus landrace)
Cla97C02G041820	X1625_27dpa	B3_27dpa	0	6.75334	inf	Disease resistance protein family, putative
Cla97C02G046060	X1625_27dpa	B3_27dpa	0	22.7701	inf	expansin-A4
Cla97C02G049940	X1625_27dpa	B3_27dpa	0	97.6435	inf	Peroxidase
Cla97C03G057720	X1625_27dpa	B3_27dpa	67.5209	0	#NAME?	salicylic acid-binding protein 2-like
Cla97C03G058030	X1625_27dpa	B3_27dpa	0	5.28459	inf	9-cis-epoxycarotenoid dioxygenase, putative
Cla97C03G065820	X1625_27dpa	B3_27dpa	12.1477	230.424	4.24553	cytokinin dehydrogenase 3-like
Cla97C03G066340	X1625_27dpa	B3_27dpa	90.5233	0	#NAME?	Oxidative stress 3
Cla97C03G066980	X1625_27dpa	B3_27dpa	0	44.9798	inf	histidine-containing phosphotransfer protein 1-like
Cla97C04G073530	X1625_27dpa	B3_27dpa	12559.4	271.468	-5.53184	Late embryogenesis abundant protein
Cla97C04G076880	X1625_27dpa	B3_27dpa	0	79.4606	inf	Protein BIC1
Cla97C04G079850	X1625_27dpa	B3_27dpa	13.0516	0	#NAME?	UV-B-induced protein At3g17800, chloroplastic		domestication sweeps (from C. mucosospermus to C. lanatus landrace)
Cla97C05G096920	X1625_27dpa	B3_27dpa	10.1792	0	#NAME?	hydroxyproline-rich glycoprotein family protein
Cla97C05G097970	X1625_27dpa	B3_27dpa	7.67518	0	#NAME?	Histone acetyltransferase
Cla97C05G098920	X1625_27dpa	B3_27dpa	7.30387	0	#NAME?	homeobox protein knotted-1-like 2
Cla97C06G112130	X1625_27dpa	B3_27dpa	3.4219	0	#NAME?	Transcription factor, putative
Cla97C06G117620	X1625_27dpa	B3_27dpa	4.25402	0	#NAME?	Cytochrome P450, putative
Cla97C06G122660	X1625_27dpa	B3_27dpa	0	94.4066	inf	zinc finger protein 2-like
Cla97C07G130770	X1625_27dpa	B3_27dpa	4.24386	0	#NAME?	Glycosyltransferase	Molecular_UDP-glycosyltransferase activity
Cla97C07G137160	X1625_27dpa	B3_27dpa	4.47393	0	#NAME?	gibberellin 2-beta-dioxygenase 1
Cla97C08G148960	X1625_27dpa	B3_27dpa	0	7.58517	inf	wall-associated receptor kinase 2-like
Cla97C08G150900	X1625_27dpa	B3_27dpa	33.796	0	#NAME?	Glycosyltransferase	Molecular_UDP-glycosyltransferase activity
Cla97C08G150910	X1625_27dpa	B3_27dpa	38.9895	0	#NAME?	UDP-glycosyltransferase	Molecular_UDP-glycosyltransferase activity
Cla97C08G151080	X1625_27dpa	B3_27dpa	887.989	0	#NAME?	F1F0-ATPase inhibitor protein
Cla97C08G152630	X1625_27dpa	B3_27dpa	1.97914	0	#NAME?	Asparagine synthetase 1
Cla97C08G154770	X1625_27dpa	B3_27dpa	10.115	0	#NAME?	Transcription factor
Cla97C08G154840	X1625_27dpa	B3_27dpa	0	62.6119	inf	Aspartyl protease
Cla97C09G170300	X1625_27dpa	B3_27dpa	14.3138	0	#NAME?	Delta 9 desaturase
Cla97C09G174500	X1625_27dpa	B3_27dpa	0	12.6632	inf	Tetraspanin
Cla97C09G174940	X1625_27dpa	B3_27dpa	22.2951	0	#NAME?	Unknown protein
Cla97C09G179880	X1625_27dpa	B3_27dpa	34.116	593.962	4.12185	Glycosyltransferase	Molecular_UDP-glycosyltransferase activity
Cla97C10G185780	X1625_27dpa	B3_27dpa	0	2.76616	inf	PHD finger protein family
Cla97C10G191750	X1625_27dpa	B3_27dpa	1.40223	0	#NAME?	receptor kinase 2
Cla97C10G197900	X1625_27dpa	B3_27dpa	0	107.808	inf	gibberellin-regulated protein 4-like
Cla97C10G202960	X1625_27dpa	B3_27dpa	0	3.4761	inf	Glycosyltransferase
Cla97C10G203070	X1625_27dpa	B3_27dpa	11.1794	406.136	5.18305	Aquaporin
Cla97C11G206720	X1625_27dpa	B3_27dpa	6.17919	0	#NAME?	carbonyl reductase family member 4-like
Cla97C11G207650	X1625_27dpa	B3_27dpa	0	199.872	inf	MLP-like protein 328
Cla97C11G214720	X1625_27dpa	B3_27dpa	15.8292	0	#NAME?	AP2-like ethylene-responsive transcription factor
a: “value” indicates the value of FPKM.
