# Supplementary material for: Identification of the egusi seed trait locus (eg) and its suppressor gene associated with the thin seed coat trait in watermelon
Source: Front Plant Sci. 2023 Jan 30;14:1018975. doi: 10.3389/fpls.2023.1018975 (PMC9923051; doi:10.3389/fpls.2023.1018975)
Supplement: Supplementary file 11 [file Table_6.xlsx]

## Sheet: Sheet1
Supplementary Table 6 The expression levels of genes located in the genomic regions associated with egusi seeds.
Gene_id	Sample_1	Sample_2	Value_1	Value_2	log2(fold_change)	p_value	Significant
Cla97C01G019790	B4_21dpa	B3_21dpa	0.496241	0	#NAME?	1	no
Cla97C01G019790	B4_27dpa	B3_27dpa	0	0	0	1	no
Cla97C01G019790	X1625_21dpa	B3_21dpa	0.462033	0	#NAME?	1	no
Cla97C01G019790	X1625_27dpa	B3_27dpa	0	0	0	1	no
Cla97C01G019800	B4_21dpa	B3_21dpa	1.76608	1.67015	-0.0805698	0.93765	no
Cla97C01G019800	B4_27dpa	B3_27dpa	0	20.861	inf	5e-05	yes
Cla97C01G019800	X1625_21dpa	B3_21dpa	0.193599	1.7224	3.15328	0.18535	no
Cla97C01G019800	X1625_27dpa	B3_27dpa	2.69449	19.6317	2.8651	0.0442	no
Cla97C01G019810	B4_21dpa	B3_21dpa	0	0	0	1	no
Cla97C01G019810	B4_27dpa	B3_27dpa	0	0	0	1	no
Cla97C01G019810	X1625_21dpa	B3_21dpa	0	0	0	1	no
Cla97C01G019810	X1625_27dpa	B3_27dpa	0	0	0	1	no
Cla97C01G019820	B4_21dpa	B3_21dpa	4.81158	5.5321	0.201316	0.8049	no
Cla97C01G019820	B4_27dpa	B3_27dpa	9.07906	11.8107	0.379483	0.7895	no
Cla97C01G019820	X1625_21dpa	B3_21dpa	4.60885	5.69051	0.30415	0.7744	no
Cla97C01G019820	X1625_27dpa	B3_27dpa	9.10645	11.1148	0.28752	0.80955	no
Cla97C01G019830	B4_21dpa	B3_21dpa	7.70788	8.15752	0.0817956	0.89215	no
Cla97C01G019830	B4_27dpa	B3_27dpa	11.8616	32.8042	1.46758	0.21445	no
Cla97C01G019830	X1625_21dpa	B3_21dpa	7.79989	8.40264	0.107389	0.8795	no
Cla97C01G019830	X1625_27dpa	B3_27dpa	15.392	30.8713	1.00408	0.2534	no
Cla97C01G019840	B4_21dpa	B3_21dpa	46.5189	47.5222	0.0307831	0.95665	no
Cla97C01G019840	B4_27dpa	B3_27dpa	69.8729	82.558	0.240675	0.8286	no
Cla97C01G019840	X1625_21dpa	B3_21dpa	58.1908	48.9305	-0.250058	0.70525	no
Cla97C01G019840	X1625_27dpa	B3_27dpa	86.1362	77.6926	-0.148842	0.8791	no
Cla97C01G019850	B4_21dpa	B3_21dpa	13.514	16.39	0.278362	0.64975	no
Cla97C01G019850	B4_27dpa	B3_27dpa	28.5917	26.7916	-0.0938135	0.9332	no
Cla97C01G019850	X1625_21dpa	B3_21dpa	20.9574	16.8707	-0.312942	0.654	no
Cla97C01G019850	X1625_27dpa	B3_27dpa	20.0116	25.2128	0.333318	0.69855	no
Cla97C01G019860	B4_21dpa	B3_21dpa	48.7565	91.2186	0.903735	0.1613	no
Cla97C01G019860	B4_27dpa	B3_27dpa	48.3073	96.8883	1.00408	0.3878	no
Cla97C01G019860	X1625_21dpa	B3_21dpa	57.4018	93.8287	0.708933	0.34415	no
Cla97C01G019860	X1625_27dpa	B3_27dpa	45.3745	91.1794	1.00683	0.29395	no
Cla97C01G019870	B4_21dpa	B3_21dpa	5.63874	17.6296	1.64456	0.2579	no
Cla97C01G019870	B4_27dpa	B3_27dpa	7.52796	26.2384	1.80135	0.46605	no
Cla97C01G019870	X1625_21dpa	B3_21dpa	13.6635	18.148	0.409488	0.8038	no
Cla97C01G019870	X1625_27dpa	B3_27dpa	15.3059	24.6922	0.689971	0.6908	no
Cla97C01G019880	B4_21dpa	B3_21dpa	0	0.189445	inf	1	no
Cla97C01G019880	B4_27dpa	B3_27dpa	2.23772	0	#NAME?	0.00025	no
Cla97C01G019880	X1625_21dpa	B3_21dpa	0.58419	0.194654	-1.58553	1	no
Cla97C01G019880	X1625_27dpa	B3_27dpa	0.0372571	0	#NAME?	1	no
Cla97C01G019890	B4_21dpa	B3_21dpa	3.80377	4.77039	0.326679	0.6858	no
Cla97C01G019890	B4_27dpa	B3_27dpa	0.896193	1.81676	1.01948	0.64765	no
Cla97C01G019890	X1625_21dpa	B3_21dpa	3.61927	4.90966	0.439926	0.65025	no
Cla97C01G019890	X1625_27dpa	B3_27dpa	1.03991	1.70968	0.717267	0.68745	no
Cla97C01G019900	B4_21dpa	B3_21dpa	5.25777	3.73112	-0.494843	0.4701	no
Cla97C01G019900	B4_27dpa	B3_27dpa	0.340227	1.63759	2.267	0.2475	no
Cla97C01G019900	X1625_21dpa	B3_21dpa	6.7019	3.84407	-0.801935	0.2977	no
Cla97C01G019900	X1625_27dpa	B3_27dpa	0.166809	1.54109	3.20768	0.17865	no
Cla97C01G019910	B4_21dpa	B3_21dpa	5.08381	3.69503	-0.460322	0.503	no
Cla97C01G019910	B4_27dpa	B3_27dpa	7.10629	6.08322	-0.224262	0.88135	no
Cla97C01G019910	X1625_21dpa	B3_21dpa	4.84383	3.80287	-0.34906	0.66225	no
Cla97C01G019910	X1625_27dpa	B3_27dpa	7.97898	5.7247	-0.479004	0.65765	no
Cla97C01G019920	B4_21dpa	B3_21dpa	114.268	113.275	-0.012588	0.9858	no
Cla97C01G019920	B4_27dpa	B3_27dpa	2771.48	212.861	-3.70268	0.0076	no
Cla97C01G019920	X1625_21dpa	B3_21dpa	205.437	116.886	-0.813593	0.4149	no
Cla97C01G019920	X1625_27dpa	B3_27dpa	1024.18	200.314	-2.35414	0.0164	no
Cla97C01G019930	B4_21dpa	B3_21dpa	0.106955	0.0811519	-0.39831	1	no
Cla97C01G019930	B4_27dpa	B3_27dpa	0.134427	0	#NAME?	1	no
Cla97C01G019930	X1625_21dpa	B3_21dpa	0.0464194	0.083398	0.845285	1	no
Cla97C01G019930	X1625_27dpa	B3_27dpa	0	0	0	1	no
Cla97C01G019940	B4_21dpa	B3_21dpa	0.171047	0.742433	2.11787	1	no
Cla97C01G019940	B4_27dpa	B3_27dpa	0.167338	0.356996	1.09315	1	no
Cla97C01G019940	X1625_21dpa	B3_21dpa	0.936625	0.763984	-0.293929	0.84535	no
Cla97C01G019940	X1625_27dpa	B3_27dpa	1.1029	0.335959	-1.71495	0.3733	no
Cla97C01G019950	B4_21dpa	B3_21dpa	4.71193	4.54097	-0.0533167	0.93955	no
Cla97C01G019950	B4_27dpa	B3_27dpa	8.34946	5.96885	-0.484229	0.69225	no
Cla97C01G019950	X1625_21dpa	B3_21dpa	5.4452	4.67281	-0.220695	0.78405	no
Cla97C01G019950	X1625_27dpa	B3_27dpa	6.60545	5.6171	-0.233831	0.84105	no
Cla97C01G019960	B4_21dpa	B3_21dpa	32.074	58.572	0.868806	0.4091	no
Cla97C01G019960	B4_27dpa	B3_27dpa	20.9749	54.4765	1.37697	0.54915	no
Cla97C01G019960	X1625_21dpa	B3_21dpa	36.1865	60.2502	0.735515	0.64245	no
Cla97C01G019960	X1625_27dpa	B3_27dpa	29.6103	51.2669	0.791926	0.6524	no
Cla97C01G019970	B4_21dpa	B3_21dpa	96.5364	55.1781	-0.806977	0.25175	no
Cla97C01G019970	B4_27dpa	B3_27dpa	8.72166	44.6126	2.35478	0.22635	no
Cla97C01G019970	X1625_21dpa	B3_21dpa	76.0241	56.8373	-0.419619	0.6092	no
Cla97C01G019970	X1625_27dpa	B3_27dpa	38.4678	41.9833	0.126163	0.90895	no
Cla97C01G019980	B4_21dpa	B3_21dpa	41.8286	41.8984	0.00240665	0.99665	no
Cla97C01G019980	B4_27dpa	B3_27dpa	54.8545	49.6895	-0.14267	0.90235	no
Cla97C01G019980	X1625_21dpa	B3_21dpa	40.1785	43.1276	0.102188	0.8826	no
Cla97C01G019980	X1625_27dpa	B3_27dpa	41.3998	46.7614	0.175695	0.8347	no
Cla97C01G019990	B4_21dpa	B3_21dpa	4.01957	12.921	1.6846	0.08005	no
Cla97C01G019990	B4_27dpa	B3_27dpa	12.8184	12.635	-0.020792	0.98775	no
Cla97C01G019990	X1625_21dpa	B3_21dpa	6.88884	13.2817	0.947103	0.35635	no
Cla97C01G019990	X1625_27dpa	B3_27dpa	15.2996	11.8904	-0.363691	0.7497	no
Cla97C01G020000	B4_21dpa	B3_21dpa	0	301.162	inf	5e-05	yes
Cla97C01G020000	B4_27dpa	B3_27dpa	0	0.130202	inf	1	no
Cla97C01G020000	X1625_21dpa	B3_21dpa	0.611231	309.412	8.98359	0.0051	no
Cla97C01G020000	X1625_27dpa	B3_27dpa	0	0.122529	inf	1	no
Cla97C01G020010	B4_21dpa	B3_21dpa	0.205826	0.918871	2.15844	0.2077	no
Cla97C01G020010	B4_27dpa	B3_27dpa	0.330919	0.538147	0.701523	1	no
Cla97C01G020010	X1625_21dpa	B3_21dpa	0.427099	0.944355	1.14476	0.44455	no
Cla97C01G020010	X1625_27dpa	B3_27dpa	0.176114	0.506432	1.52386	1	no
Cla97C01G020020	B4_21dpa	B3_21dpa	5.91862	1.50957	-1.97113	0.2958	no
Cla97C01G020020	B4_27dpa	B3_27dpa	8.05081	8.7784	0.124823	0.94725	no
Cla97C01G020020	X1625_21dpa	B3_21dpa	4.1421	1.55333	-1.415	0.37505	no
Cla97C01G020020	X1625_27dpa	B3_27dpa	8.83377	8.26111	-0.0966932	0.9488	no
Cla97C01G020030	B4_21dpa	B3_21dpa	8.71335	7.89479	-0.142328	0.83875	no
Cla97C01G020030	B4_27dpa	B3_27dpa	9.00236	20.7416	1.20415	0.3601	no
Cla97C01G020030	X1625_21dpa	B3_21dpa	11.4125	8.13091	-0.48912	0.5144	no
Cla97C01G020030	X1625_27dpa	B3_27dpa	10.22	19.5194	0.933508	0.3567	no
Cla97C01G020040	B4_21dpa	B3_21dpa	0	0	0	1	no
Cla97C01G020040	B4_27dpa	B3_27dpa	0	0	0	1	no
Cla97C01G020040	X1625_21dpa	B3_21dpa	0	0	0	1	no
Cla97C01G020040	X1625_27dpa	B3_27dpa	0	0	0	1	no
Cla97C01G020050	B4_21dpa	B3_21dpa	5.21884	3.3104	-0.656726	0.34155	no
Cla97C01G020050	B4_27dpa	B3_27dpa	9.22952	5.08366	-0.86039	0.507	no
Cla97C01G020050	X1625_21dpa	B3_21dpa	5.78414	3.41111	-0.761861	0.301	no
Cla97C01G020050	X1625_27dpa	B3_27dpa	3.78123	4.78408	0.339386	0.77405	no
Cla97C01G020060	B4_21dpa	B3_21dpa	9.77142	9.90973	0.0202771	0.9762	no
Cla97C01G020060	B4_27dpa	B3_27dpa	36.9443	29.5194	-0.323689	0.77525	no
Cla97C01G020060	X1625_21dpa	B3_21dpa	10.7038	10.2071	-0.0685438	0.9334	no
Cla97C01G020060	X1625_27dpa	B3_27dpa	92.0737	27.7801	-1.72874	0.0821	no
Cla97C01G020070	B4_21dpa	B3_21dpa	9.08557	65.33	2.8461	0.0001	yes
Cla97C01G020070	B4_27dpa	B3_27dpa	3.1103	82.4516	4.72842	0.0039	no
Cla97C01G020070	X1625_21dpa	B3_21dpa	20.5359	67.2622	1.71164	0.0293	no
Cla97C01G020070	X1625_27dpa	B3_27dpa	4.21407	77.5932	4.20264	0.00075	no
Cla97C01G020080	B4_21dpa	B3_21dpa	145.873	142.408	-0.0346869	0.96255	no
Cla97C01G020080	B4_27dpa	B3_27dpa	171.183	167.58	-0.0306925	0.9815	no
Cla97C01G020080	X1625_21dpa	B3_21dpa	157.132	146.703	-0.0990828	0.9184	no
Cla97C01G020080	X1625_27dpa	B3_27dpa	149.602	157.705	0.0761016	0.9465	no
Cla97C01G020110	B4_21dpa	B3_21dpa	0.489516	1.28501	1.39236	0.2962	no
Cla97C01G020110	B4_27dpa	B3_27dpa	0.426942	1.39084	1.70384	0.50585	no
Cla97C01G020110	X1625_21dpa	B3_21dpa	0.398971	1.32279	1.72923	0.4391	no
Cla97C01G020110	X1625_27dpa	B3_27dpa	0	1.30889	inf	0.09545	no
Cla97C01G020120	B4_21dpa	B3_21dpa	21.3935	20.561	-0.0572673	0.92355	no
Cla97C01G020120	B4_27dpa	B3_27dpa	57.9034	32.7456	-0.822349	0.46385	no
Cla97C01G020120	X1625_21dpa	B3_21dpa	20.932	21.183	0.0171908	0.97995	no
Cla97C01G020120	X1625_27dpa	B3_27dpa	37.8258	30.8158	-0.295703	0.72375	no
Cla97C01G020130	B4_21dpa	B3_21dpa	30.4031	33.4671	0.138528	0.81725	no
Cla97C01G020130	B4_27dpa	B3_27dpa	50.2601	41.8222	-0.265145	0.8167	no
Cla97C01G020130	X1625_21dpa	B3_21dpa	30.3749	34.461	0.182082	0.78895	no
Cla97C01G020130	X1625_27dpa	B3_27dpa	43.8405	39.3574	-0.155628	0.8774	no
Cla97C01G020140	B4_21dpa	B3_21dpa	19.6848	18.7931	-0.0668781	0.912	no
Cla97C01G020140	B4_27dpa	B3_27dpa	23.8707	20.2654	-0.236222	0.83185	no
Cla97C01G020140	X1625_21dpa	B3_21dpa	17.0576	19.3552	0.182308	0.78955	no
Cla97C01G020140	X1625_27dpa	B3_27dpa	24.8694	19.0711	-0.382984	0.6846	no
Cla97C01G020150	B4_21dpa	B3_21dpa	9.32599	5.6446	-0.724385	0.30305	no
Cla97C01G020150	B4_27dpa	B3_27dpa	8.69264	10.3683	0.254315	0.8653	no
Cla97C01G020150	X1625_21dpa	B3_21dpa	8.67082	5.81492	-0.576409	0.47955	no
Cla97C01G020150	X1625_27dpa	B3_27dpa	6.66685	9.75733	0.549482	0.64135	no
Cla97C01G020160	B4_21dpa	B3_21dpa	37.6244	1.28785	-4.86863	0.02405	no
Cla97C01G020160	B4_27dpa	B3_27dpa	104.729	0	#NAME?	5e-05	yes
Cla97C01G020160	X1625_21dpa	B3_21dpa	9.37702	1.32348	-2.82479	0.1353	no
Cla97C01G020160	X1625_27dpa	B3_27dpa	3.09336	0	#NAME?	0.03225	no
Cla97C01G020170	B4_21dpa	B3_21dpa	33.4064	25.8955	-0.36742	0.5392	no
Cla97C01G020170	B4_27dpa	B3_27dpa	24.7037	36.7485	0.572958	0.60515	no
Cla97C01G020170	X1625_21dpa	B3_21dpa	25.8096	26.6496	0.0462024	0.94975	no
Cla97C01G020170	X1625_27dpa	B3_27dpa	26.659	34.5833	0.375451	0.7207	no
Cla97C01G020180	B4_21dpa	B3_21dpa	15.2545	9.78985	-0.639874	0.4433	no
Cla97C01G020180	B4_27dpa	B3_27dpa	17.5775	17.4561	-0.00999819	0.99345	no
Cla97C01G020180	X1625_21dpa	B3_21dpa	12.5061	10.0835	-0.310631	0.7283	no
Cla97C01G020180	X1625_27dpa	B3_27dpa	14.6296	16.4276	0.167224	0.8795	no
Cla97C01G020190	B4_21dpa	B3_21dpa	3.67473	1.46776	-1.32402	0.1762	no
Cla97C01G020190	B4_27dpa	B3_27dpa	3.08343	3.37422	0.130019	0.92285	no
Cla97C01G020190	X1625_21dpa	B3_21dpa	3.43703	1.51161	-1.18507	0.24055	no
Cla97C01G020190	X1625_27dpa	B3_27dpa	1.97196	3.17535	0.68729	0.64125	no
Cla97C01G020200	B4_21dpa	B3_21dpa	47.1438	30.8986	-0.60953	0.3517	no
Cla97C01G020200	B4_27dpa	B3_27dpa	38.3512	81.0643	1.07979	0.3543	no
Cla97C01G020200	X1625_21dpa	B3_21dpa	50.7359	31.8499	-0.671719	0.3696	no
Cla97C01G020200	X1625_27dpa	B3_27dpa	48.8387	76.2871	0.643414	0.4704	no
Cla97C01G020210	B4_21dpa	B3_21dpa	17.9139	17.602	-0.0253416	0.97395	no
Cla97C01G020210	B4_27dpa	B3_27dpa	24.7387	23.4758	-0.0755983	0.9428	no
Cla97C01G020210	X1625_21dpa	B3_21dpa	14.7742	18.1189	0.294416	0.6628	no
Cla97C01G020210	X1625_27dpa	B3_27dpa	18.2921	22.0927	0.272349	0.78145	no
Cla97C01G020220	B4_21dpa	B3_21dpa	15.6902	16.7595	0.0951205	0.8938	no
Cla97C01G020220	B4_27dpa	B3_27dpa	46.1509	10.5389	-2.13063	0.12645	no
Cla97C01G020220	X1625_21dpa	B3_21dpa	15.1761	17.2837	0.187613	0.79	no
Cla97C01G020220	X1625_27dpa	B3_27dpa	23.564	9.91789	-1.24848	0.2333	no
Cla97C01G020230	B4_21dpa	B3_21dpa	8.69995	10.0996	0.215215	0.7595	no
Cla97C01G020230	B4_27dpa	B3_27dpa	40.7705	3.56107	-3.51714	0.01395	no
Cla97C01G020230	X1625_21dpa	B3_21dpa	7.65621	10.3959	0.441316	0.57535	no
Cla97C01G020230	X1625_27dpa	B3_27dpa	22.0892	3.35118	-2.7206	0.04965	no
Cla97C01G020240	B4_21dpa	B3_21dpa	0.7712	0.616754	-0.322409	1	no
Cla97C01G020240	B4_27dpa	B3_27dpa	22.6159	0.829976	-4.76812	0.0837	no
Cla97C01G020240	X1625_21dpa	B3_21dpa	2.64575	0.636318	-2.05586	0.1638	no
Cla97C01G020240	X1625_27dpa	B3_27dpa	15.1163	0.781068	-4.27451	0.09725	no
Cla97C01G020250	B4_21dpa	B3_21dpa	0.149574	0.417177	1.4798	1	no
Cla97C01G020250	B4_27dpa	B3_27dpa	0.150791	0.366129	1.2798	1	no
Cla97C01G020250	X1625_21dpa	B3_21dpa	0.351356	0.429341	0.289188	1	no
Cla97C01G020250	X1625_27dpa	B3_27dpa	0.267809	0.344556	0.363533	1	no
Cla97C01G020260	B4_21dpa	B3_21dpa	6.47353	5.90739	-0.132032	0.87125	no
Cla97C01G020260	B4_27dpa	B3_27dpa	10.8294	8.52068	-0.345915	0.8057	no
Cla97C01G020260	X1625_21dpa	B3_21dpa	5.8748	6.07959	0.0494356	0.96405	no
Cla97C01G020260	X1625_27dpa	B3_27dpa	8.58473	8.01861	-0.0984202	0.9411	no
Cla97C01G020270	B4_21dpa	B3_21dpa	5.95594	4.51343	-0.400104	0.6271	no
Cla97C01G020270	B4_27dpa	B3_27dpa	10.0525	6.24833	-0.686011	0.6292	no
Cla97C01G020270	X1625_21dpa	B3_21dpa	2.11915	4.6437	1.13179	0.2737	no
Cla97C01G020270	X1625_27dpa	B3_27dpa	2.42751	5.88009	1.27636	0.30985	no
Cla97C01G020280	B4_21dpa	B3_21dpa	0	0	0	1	no
Cla97C01G020280	B4_27dpa	B3_27dpa	0	0	0	1	no
Cla97C01G020280	X1625_21dpa	B3_21dpa	0	0	0	1	no
Cla97C01G020280	X1625_27dpa	B3_27dpa	0	0	0	1	no
Cla97C01G020290	B4_21dpa	B3_21dpa	0	0	0	1	no
Cla97C01G020290	B4_27dpa	B3_27dpa	0	0	0	1	no
Cla97C01G020290	X1625_21dpa	B3_21dpa	0	0	0	1	no
Cla97C01G020290	X1625_27dpa	B3_27dpa	0	0	0	1	no
Cla97C01G020320	B4_21dpa	B3_21dpa	0	0	0	1	no
Cla97C01G020320	B4_27dpa	B3_27dpa	0	0	0	1	no
Cla97C01G020320	X1625_21dpa	B3_21dpa	0	0	0	1	no
Cla97C01G020320	X1625_27dpa	B3_27dpa	0	0	0	1	no
Cla97C01G020330	B4_21dpa	B3_21dpa	0	0	0	1	no
Cla97C01G020330	B4_27dpa	B3_27dpa	0	0	0	1	no
Cla97C01G020330	X1625_21dpa	B3_21dpa	0	0	0	1	no
Cla97C01G020330	X1625_27dpa	B3_27dpa	0	0	0	1	no
Cla97C01G020340	B4_21dpa	B3_21dpa	0	0	0	1	no
Cla97C01G020340	B4_27dpa	B3_27dpa	0	0	0	1	no
Cla97C01G020340	X1625_21dpa	B3_21dpa	0	0	0	1	no
Cla97C01G020340	X1625_27dpa	B3_27dpa	0	0	0	1	no
Cla97C01G020350	B4_21dpa	B3_21dpa	0.386565	1.84559	2.2553	0.10605	no
Cla97C01G020350	B4_27dpa	B3_27dpa	1.35506	0.179961	-2.9126	0.18555	no
Cla97C01G020350	X1625_21dpa	B3_21dpa	0.450168	1.89681	2.07504	0.2055	no
Cla97C01G020350	X1625_27dpa	B3_27dpa	0.671057	0.169356	-1.98638	0.32985	no
Cla97C01G020360	B4_21dpa	B3_21dpa	44.6691	59.0867	0.403558	0.50935	no
Cla97C01G020360	B4_27dpa	B3_27dpa	49.5015	75.978	0.618109	0.5935	no
Cla97C01G020360	X1625_21dpa	B3_21dpa	48.3199	60.8198	0.331924	0.6337	no
Cla97C01G020360	X1625_27dpa	B3_27dpa	41.528	71.4999	0.783858	0.36785	no
Cla97C01G020370	B4_21dpa	B3_21dpa	40.1501	51.3947	0.356215	0.5892	no
Cla97C01G020370	B4_27dpa	B3_27dpa	105.766	92.2333	-0.197522	0.86265	no
Cla97C01G020370	X1625_21dpa	B3_21dpa	43.1849	52.9645	0.294498	0.7024	no
Cla97C01G020370	X1625_27dpa	B3_27dpa	70.8617	86.7988	0.292668	0.7349	no
Cla97C01G020380	B4_21dpa	B3_21dpa	0.0974499	0.484099	2.31257	1	no
Cla97C01G020380	B4_27dpa	B3_27dpa	0	0	0	1	no
Cla97C01G020380	X1625_21dpa	B3_21dpa	0.35329	0.497352	0.493415	1	no
Cla97C01G020380	X1625_27dpa	B3_27dpa	0.0446603	0	#NAME?	1	no
Cla97C01G020390	B4_21dpa	B3_21dpa	0	0	0	1	no
Cla97C01G020390	B4_27dpa	B3_27dpa	0	0	0	1	no
Cla97C01G020390	X1625_21dpa	B3_21dpa	0	0	0	1	no
Cla97C01G020390	X1625_27dpa	B3_27dpa	0	0	0	1	no
Cla97C01G020400	B4_21dpa	B3_21dpa	0	0	0	1	no
Cla97C01G020400	B4_27dpa	B3_27dpa	0	0	0	1	no
Cla97C01G020400	X1625_21dpa	B3_21dpa	0	0	0	1	no
Cla97C01G020400	X1625_27dpa	B3_27dpa	0	0	0	1	no
Cla97C01G020410	B4_21dpa	B3_21dpa	0	0	0	1	no
Cla97C01G020410	B4_27dpa	B3_27dpa	0	0	0	1	no
Cla97C01G020410	X1625_21dpa	B3_21dpa	0	0	0	1	no
Cla97C01G020410	X1625_27dpa	B3_27dpa	0	0	0	1	no
Cla97C01G020420	B4_21dpa	B3_21dpa	0	0	0	1	no
Cla97C01G020420	B4_27dpa	B3_27dpa	0	0	0	1	no
Cla97C01G020420	X1625_21dpa	B3_21dpa	0	0	0	1	no
Cla97C01G020420	X1625_27dpa	B3_27dpa	0	0	0	1	no
Cla97C01G020430	B4_21dpa	B3_21dpa	0	0	0	1	no
Cla97C01G020430	B4_27dpa	B3_27dpa	0	0	0	1	no
Cla97C01G020430	X1625_21dpa	B3_21dpa	0	0	0	1	no
Cla97C01G020430	X1625_27dpa	B3_27dpa	0	0	0	1	no
Cla97C01G020440	B4_21dpa	B3_21dpa	66.9476	50.2097	-0.415068	0.485	no
Cla97C01G020440	B4_27dpa	B3_27dpa	46.3751	100.71	1.11878	0.3278	no
Cla97C01G020440	X1625_21dpa	B3_21dpa	60.3154	51.7285	-0.221567	0.74595	no
Cla97C01G020440	X1625_27dpa	B3_27dpa	53.5894	94.7746	0.822553	0.33555	no
Cla97C01G020450	B4_21dpa	B3_21dpa	146.632	103.207	-0.506662	0.4046	no
Cla97C01G020450	B4_27dpa	B3_27dpa	129.759	97.2723	-0.415734	0.7234	no
Cla97C01G020450	X1625_21dpa	B3_21dpa	123.029	106.311	-0.210703	0.757	no
Cla97C01G020450	X1625_27dpa	B3_27dpa	129.034	91.5404	-0.495274	0.57055	no
Cla97C01G020460	B4_21dpa	B3_21dpa	1.18756	3.09838	1.38351	0.29815	no
Cla97C01G020460	B4_27dpa	B3_27dpa	0.869267	0.28253	-1.62139	0.5145	no
Cla97C01G020460	X1625_21dpa	B3_21dpa	1.18892	3.18408	1.42122	0.30865	no
Cla97C01G020460	X1625_27dpa	B3_27dpa	0.4724	0.265879	-0.829237	1	no
Cla97C01G020470	B4_21dpa	B3_21dpa	35.5474	27.3034	-0.380665	0.53575	no
Cla97C01G020470	B4_27dpa	B3_27dpa	25.2081	38.5498	0.612835	0.5946	no
Cla97C01G020470	X1625_21dpa	B3_21dpa	30.8512	28.1128	-0.134099	0.85165	no
Cla97C01G020470	X1625_27dpa	B3_27dpa	32.5283	36.2783	0.157409	0.8537	no
Cla97C01G020480	B4_21dpa	B3_21dpa	8.79739	9.37425	0.0916289	0.88105	no
Cla97C01G020480	B4_27dpa	B3_27dpa	10.6598	18.8869	0.825214	0.4749	no
Cla97C01G020480	X1625_21dpa	B3_21dpa	9.45673	9.65792	0.0303703	0.96615	no
Cla97C01G020480	X1625_27dpa	B3_27dpa	10.2752	17.774	0.7906	0.406	no
Cla97C01G020490	B4_21dpa	B3_21dpa	13.0844	14.6537	0.16342	0.79365	no
Cla97C01G020490	B4_27dpa	B3_27dpa	13.024	12.5306	-0.0557239	0.96195	no
Cla97C01G020490	X1625_21dpa	B3_21dpa	12.1038	15.094	0.318518	0.64545	no
Cla97C01G020490	X1625_27dpa	B3_27dpa	9.69821	11.7921	0.282028	0.76055	no
Cla97C01G020500	B4_21dpa	B3_21dpa	10.9869	10.7364	-0.0332686	0.96025	no
Cla97C01G020500	B4_27dpa	B3_27dpa	6.56505	3.92552	-0.741921	0.5502	no
Cla97C01G020500	X1625_21dpa	B3_21dpa	12.3025	11.0476	-0.15522	0.83575	no
Cla97C01G020500	X1625_27dpa	B3_27dpa	4.25651	3.69419	-0.204412	0.85855	no
Cla97C01G020510	B4_21dpa	B3_21dpa	16.1871	31.1617	0.944927	0.1223	no
Cla97C01G020510	B4_27dpa	B3_27dpa	27.4736	69.6071	1.34119	0.2488	no
Cla97C01G020510	X1625_21dpa	B3_21dpa	18.7314	32.0985	0.777051	0.25995	no
Cla97C01G020510	X1625_27dpa	B3_27dpa	24.1831	65.5054	1.43761	0.1036	no
Cla97C01G020520	B4_21dpa	B3_21dpa	3.9949	4.51579	0.176819	0.81485	no
Cla97C01G020520	B4_27dpa	B3_27dpa	2.95044	3.921	0.410289	0.7804	no
Cla97C01G020520	X1625_21dpa	B3_21dpa	4.46372	4.64404	0.0571329	0.94165	no
Cla97C01G020520	X1625_27dpa	B3_27dpa	3.79665	3.68993	-0.0411308	0.9711	no
Cla97C01G020530	B4_21dpa	B3_21dpa	3.98866	4.37332	0.132823	0.84585	no
Cla97C01G020530	B4_27dpa	B3_27dpa	10.3517	2.93489	-1.81849	0.1475	no
Cla97C01G020530	X1625_21dpa	B3_21dpa	3.93155	4.50053	0.194995	0.8055	no
Cla97C01G020530	X1625_27dpa	B3_27dpa	8.30703	2.76193	-1.58865	0.2105	no
Cla97C01G020540	B4_21dpa	B3_21dpa	6.14923	5.31083	-0.211469	0.7292	no
Cla97C01G020540	B4_27dpa	B3_27dpa	10.2732	10.3901	0.0163224	0.98885	no
Cla97C01G020540	X1625_21dpa	B3_21dpa	6.63269	5.46963	-0.27815	0.692	no
Cla97C01G020540	X1625_27dpa	B3_27dpa	9.21358	9.77787	0.0857583	0.92405	no
Cla97C01G020550	B4_21dpa	B3_21dpa	7.18891	9.57387	0.413329	0.54965	no
Cla97C01G020550	B4_27dpa	B3_27dpa	17.0841	11.0143	-0.633282	0.61	no
Cla97C01G020550	X1625_21dpa	B3_21dpa	8.10577	9.85883	0.282468	0.72365	no
Cla97C01G020550	X1625_27dpa	B3_27dpa	12.6552	10.3652	-0.287975	0.78475	no
Cla97C01G020560	B4_21dpa	B3_21dpa	33.066	17.8518	-0.889279	0.24185	no
Cla97C01G020560	B4_27dpa	B3_27dpa	63.6411	37.6802	-0.756152	0.546	no
Cla97C01G020560	X1625_21dpa	B3_21dpa	34.4874	18.3992	-0.906428	0.34135	no
Cla97C01G020560	X1625_27dpa	B3_27dpa	54.4896	35.4596	-0.619804	0.5645	no
Cla97C01G020570	B4_21dpa	B3_21dpa	0	0	0	1	no
Cla97C01G020570	B4_27dpa	B3_27dpa	0	0	0	1	no
Cla97C01G020570	X1625_21dpa	B3_21dpa	0	0	0	1	no
Cla97C01G020570	X1625_27dpa	B3_27dpa	0	0	0	1	no
Cla97C01G020580	B4_21dpa	B3_21dpa	15.6233	16.2423	0.0560641	0.9334	no
Cla97C01G020580	B4_27dpa	B3_27dpa	46.3024	19.9078	-1.21776	0.3397	no
Cla97C01G020580	X1625_21dpa	B3_21dpa	16.7263	16.7168	-0.000820457	0.9961	no
Cla97C01G020580	X1625_27dpa	B3_27dpa	25.3903	18.7345	-0.438584	0.7096	no
Cla97C01G020590	B4_21dpa	B3_21dpa	15.1361	13.3733	-0.178643	0.771	no
Cla97C01G020590	B4_27dpa	B3_27dpa	17.6851	19.7538	0.159593	0.88005	no
Cla97C01G020590	X1625_21dpa	B3_21dpa	16.4327	13.7698	-0.255062	0.7117	no
Cla97C01G020590	X1625_27dpa	B3_27dpa	18.7547	18.5898	-0.0127403	0.991	no
Cla97C01G020600	B4_21dpa	B3_21dpa	3.03779	4.47547	0.559015	0.4929	no
Cla97C01G020600	B4_27dpa	B3_27dpa	6.54997	10.3536	0.660565	0.6465	no
Cla97C01G020600	X1625_21dpa	B3_21dpa	4.82101	4.6066	-0.0656335	0.9518	no
Cla97C01G020600	X1625_27dpa	B3_27dpa	6.54135	9.74347	0.574847	0.6093	no
Cla97C01G020610	B4_21dpa	B3_21dpa	45.7538	46.2901	0.0168133	0.9781	no
Cla97C01G020610	B4_27dpa	B3_27dpa	16.1111	69.2202	2.10314	0.13955	no
Cla97C01G020610	X1625_21dpa	B3_21dpa	42.4756	47.6588	0.166109	0.81275	no
Cla97C01G020610	X1625_27dpa	B3_27dpa	27.8636	65.1416	1.2252	0.20255	no
Cla97C01G020620	B4_21dpa	B3_21dpa	7.66549	7.9898	0.0597806	0.92975	no
Cla97C01G020620	B4_27dpa	B3_27dpa	0.370068	3.68965	3.31762	0.144	no
Cla97C01G020620	X1625_21dpa	B3_21dpa	8.33773	8.22176	-0.0202067	0.9798	no
Cla97C01G020620	X1625_27dpa	B3_27dpa	0.206873	3.47223	4.06904	0.1462	no
Cla97C01G020630	B4_21dpa	B3_21dpa	17.3264	17.4578	0.0109042	0.98595	no
Cla97C01G020630	B4_27dpa	B3_27dpa	14.2239	21.2982	0.582415	0.6102	no
Cla97C01G020630	X1625_21dpa	B3_21dpa	18.1641	17.9812	-0.0146	0.9837	no
Cla97C01G020630	X1625_27dpa	B3_27dpa	15.2016	20.0431	0.398887	0.63835	no
Cla97C01G020640	B4_21dpa	B3_21dpa	0.199574	1.22187	2.6141	0.32155	no
Cla97C01G020640	B4_27dpa	B3_27dpa	8.77365	0.437439	-4.32602	0.2455	no
Cla97C01G020640	X1625_21dpa	B3_21dpa	0.958618	1.25676	0.390683	0.8038	no
Cla97C01G020640	X1625_27dpa	B3_27dpa	1.17364	0.411659	-1.51147	0.56995	no
Cla97C01G020650	B4_21dpa	B3_21dpa	0.365183	0	#NAME?	1	no
Cla97C01G020650	B4_27dpa	B3_27dpa	1.27855	0	#NAME?	0.0485	no
Cla97C01G020650	X1625_21dpa	B3_21dpa	0	0	0	1	no
Cla97C01G020650	X1625_27dpa	B3_27dpa	0	0	0	1	no
Cla97C01G020660	B4_21dpa	B3_21dpa	87.68	68.1153	-0.364268	0.6683	no
Cla97C01G020660	B4_27dpa	B3_27dpa	136.779	72.3839	-0.918108	0.40485	no
Cla97C01G020660	X1625_21dpa	B3_21dpa	98.1691	70.2669	-0.482425	0.60655	no
Cla97C01G020660	X1625_27dpa	B3_27dpa	124.507	68.1184	-0.87011	0.36205	no
Cla97C01G020670	B4_21dpa	B3_21dpa	1.0625	0.788758	-0.429804	0.7316	no
Cla97C01G020670	B4_27dpa	B3_27dpa	0.119532	0.188384	0.656284	1	no
Cla97C01G020670	X1625_21dpa	B3_21dpa	0.953946	0.813319	-0.230085	0.83895	no
Cla97C01G020670	X1625_27dpa	B3_27dpa	2.09528	0.177282	-3.56302	0.21005	no
Cla97C01G020680	B4_21dpa	B3_21dpa	10.9474	28.7472	1.39283	0.0953	no
Cla97C01G020680	B4_27dpa	B3_27dpa	8.69513	21.943	1.33548	0.3583	no
Cla97C01G020680	X1625_21dpa	B3_21dpa	13.5679	29.5589	1.12339	0.2231	no
Cla97C01G020680	X1625_27dpa	B3_27dpa	10.9871	20.6496	0.910305	0.4283	no
Cla97C01G020690	B4_21dpa	B3_21dpa	27.1977	34.5656	0.345851	0.6228	no
Cla97C01G020690	B4_27dpa	B3_27dpa	24.0843	18.9653	-0.344733	0.8142	no
Cla97C01G020690	X1625_21dpa	B3_21dpa	28.8619	35.5712	0.301542	0.7119	no
Cla97C01G020690	X1625_27dpa	B3_27dpa	19.8742	17.8474	-0.15518	0.8931	no
Cla97C01G020700	B4_21dpa	B3_21dpa	43.3714	55.3735	0.352451	0.55955	no
Cla97C01G020700	B4_27dpa	B3_27dpa	63.7395	90.9145	0.512322	0.65965	no
Cla97C01G020700	X1625_21dpa	B3_21dpa	54.7145	57.0393	0.0600339	0.9295	no
Cla97C01G020700	X1625_27dpa	B3_27dpa	37.0067	85.5567	1.20909	0.19305	no
Cla97C01G020710	B4_21dpa	B3_21dpa	54.0664	15.3879	-1.81294	0.0067	no
Cla97C01G020710	B4_27dpa	B3_27dpa	40.3011	76.7974	0.93024	0.4085	no
Cla97C01G020710	X1625_21dpa	B3_21dpa	53.5535	15.8618	-1.75542	0.0218	no
Cla97C01G020710	X1625_27dpa	B3_27dpa	50.2971	72.2717	0.522956	0.54065	no
Cla97C01G020720	B4_21dpa	B3_21dpa	0	0.229529	inf	1	no
Cla97C01G020720	B4_27dpa	B3_27dpa	0.819815	2.79582	1.7699	0.50475	no
Cla97C01G020720	X1625_21dpa	B3_21dpa	1.20126	0.235848	-2.34861	1	no
Cla97C01G020720	X1625_27dpa	B3_27dpa	1.46809	2.63104	0.841688	0.7208	no
Cla97C01G020730	B4_21dpa	B3_21dpa	5.47198	5.28334	-0.0506119	0.95305	no
Cla97C01G020730	B4_27dpa	B3_27dpa	3.2862	20.1738	2.61799	0.04245	no
Cla97C01G020730	X1625_21dpa	B3_21dpa	5.70876	5.44255	-0.0688952	0.9482	no
Cla97C01G020730	X1625_27dpa	B3_27dpa	13.4961	18.9849	0.492318	0.64295	no
Cla97C01G020740	B4_21dpa	B3_21dpa	3.98154	2.10771	-0.917651	0.2795	no
Cla97C01G020740	B4_27dpa	B3_27dpa	2.31006	1.20473	-0.939228	0.48345	no
Cla97C01G020740	X1625_21dpa	B3_21dpa	2.89689	2.16913	-0.417386	0.6343	no
Cla97C01G020740	X1625_27dpa	B3_27dpa	0.561219	1.13374	1.01445	0.47215	no
Cla97C01G020750	B4_21dpa	B3_21dpa	9.78922	15.2238	0.637064	0.29785	no
Cla97C01G020750	B4_27dpa	B3_27dpa	6.99649	12.8829	0.880751	0.49955	no
Cla97C01G020750	X1625_21dpa	B3_21dpa	12.4435	15.6816	0.333683	0.6261	no
Cla97C01G020750	X1625_27dpa	B3_27dpa	10.0034	12.1237	0.277329	0.7786	no
Cla97C01G020760	B4_21dpa	B3_21dpa	0.309147	0.502985	0.702225	1	no
Cla97C01G020760	B4_27dpa	B3_27dpa	1.90154	0.178578	-3.41254	0.195	no
Cla97C01G020760	X1625_21dpa	B3_21dpa	0.402736	0.517566	0.361911	1	no
Cla97C01G020760	X1625_27dpa	B3_27dpa	0.544871	0.168056	-1.69698	1	no
Cla97C01G020770	B4_21dpa	B3_21dpa	46.5313	28.2	-0.722505	0.3478	no
Cla97C01G020770	B4_27dpa	B3_27dpa	10.4848	75.2706	2.84378	0.0468	no
Cla97C01G020770	X1625_21dpa	B3_21dpa	32.1248	29.0752	-0.143895	0.83785	no
Cla97C01G020770	X1625_27dpa	B3_27dpa	79.0682	70.8343	-0.158649	0.8577	no
Cla97C01G020780	B4_21dpa	B3_21dpa	15.5933	24.3206	0.641255	0.3704	no
Cla97C01G020780	B4_27dpa	B3_27dpa	20.3841	49.7966	1.2886	0.3226	no
Cla97C01G020780	X1625_21dpa	B3_21dpa	28.4117	25.0363	-0.182469	0.78035	no
Cla97C01G020780	X1625_27dpa	B3_27dpa	54.1866	46.8619	-0.20952	0.8365	no
Cla97C01G020790	B4_21dpa	B3_21dpa	324.101	256.162	-0.339387	0.66465	no
Cla97C01G020790	B4_27dpa	B3_27dpa	201.261	1056.73	2.39247	0.09095	no
Cla97C01G020790	X1625_21dpa	B3_21dpa	250.627	264.25	0.0763609	0.9223	no
Cla97C01G020790	X1625_27dpa	B3_27dpa	395.4	994.456	1.33059	0.1514	no
Cla97C01G020800	B4_21dpa	B3_21dpa	6.50413	7.12043	0.130607	0.8789	no
Cla97C01G020800	B4_27dpa	B3_27dpa	63.9629	15.2944	-2.06423	0.0798	no
Cla97C01G020800	X1625_21dpa	B3_21dpa	8.92118	7.34615	-0.280247	0.7797	no
Cla97C01G020800	X1625_27dpa	B3_27dpa	24.9415	14.3931	-0.793173	0.41045	no
Cla97C01G020810	B4_21dpa	B3_21dpa	4.96692	5.47214	0.139752	0.87925	no
Cla97C01G020810	B4_27dpa	B3_27dpa	2.74968	6.76268	1.29833	0.34645	no
Cla97C01G020810	X1625_21dpa	B3_21dpa	4.27794	5.6266	0.395348	0.6958	no
Cla97C01G020810	X1625_27dpa	B3_27dpa	2.69682	6.36416	1.23871	0.32925	no
Cla97C01G020820	B4_21dpa	B3_21dpa	7.46448	9.83042	0.397212	0.64785	no
Cla97C01G020820	B4_27dpa	B3_27dpa	21.4478	19.535	-0.134769	0.9295	no
Cla97C01G020820	X1625_21dpa	B3_21dpa	9.23004	10.1168	0.132339	0.86775	no
Cla97C01G020820	X1625_27dpa	B3_27dpa	16.5605	18.3838	0.150689	0.903	no
Cla97C01G020830	B4_21dpa	B3_21dpa	3.571	1.82395	-0.969267	0.3548	no
Cla97C01G020830	B4_27dpa	B3_27dpa	0.238258	0.728148	1.61171	0.49985	no
Cla97C01G020830	X1625_21dpa	B3_21dpa	8.04336	1.88014	-2.09696	0.10225	no
Cla97C01G020830	X1625_27dpa	B3_27dpa	0.280974	0.685223	1.28614	0.5995	no
Cla97C01G020840	B4_21dpa	B3_21dpa	39.9997	37.7104	-0.0850286	0.89845	no
Cla97C01G020840	B4_27dpa	B3_27dpa	54.4796	84.1373	0.627029	0.5865	no
Cla97C01G020840	X1625_21dpa	B3_21dpa	107.979	38.8747	-1.47384	0.05725	no
Cla97C01G020840	X1625_27dpa	B3_27dpa	77.8912	79.1773	0.0236264	0.97635	no
Cla97C01G020850	B4_21dpa	B3_21dpa	0.322949	0	#NAME?	1	no
Cla97C01G020850	B4_27dpa	B3_27dpa	0.438613	0	#NAME?	1	no
Cla97C01G020850	X1625_21dpa	B3_21dpa	0.290064	0	#NAME?	1	no
Cla97C01G020850	X1625_27dpa	B3_27dpa	0.794278	0	#NAME?	0.1168	no
Cla97C01G020860	B4_21dpa	B3_21dpa	4.13055	1.99124	-1.05267	0.20735	no
Cla97C01G020860	B4_27dpa	B3_27dpa	5.41778	8.21852	0.601177	0.63115	no
Cla97C01G020860	X1625_21dpa	B3_21dpa	13.5726	2.0537	-2.72439	0.00305	no
Cla97C01G020860	X1625_27dpa	B3_27dpa	62.7046	7.73413	-3.01926	0.00325	no
Cla97C01G020870	B4_21dpa	B3_21dpa	4.20294	4.70909	0.164049	0.81235	no
Cla97C01G020870	B4_27dpa	B3_27dpa	22.828	5.22974	-2.12599	0.1227	no
Cla97C01G020870	X1625_21dpa	B3_21dpa	6.12358	4.84802	-0.336979	0.68995	no
Cla97C01G020870	X1625_27dpa	B3_27dpa	13.7207	4.92157	-1.47917	0.18675	no
Cla97C01G020880	B4_21dpa	B3_21dpa	10.0777	3.17753	-1.66518	0.24145	no
Cla97C01G020880	B4_27dpa	B3_27dpa	30.7743	43.0432	0.484061	0.717	no
Cla97C01G020880	X1625_21dpa	B3_21dpa	6.57922	3.27592	-1.00602	0.47155	no
Cla97C01G020880	X1625_27dpa	B3_27dpa	10.3788	40.5069	1.96453	0.33015	no
Cla97C01G020890	B4_21dpa	B3_21dpa	2234.19	674.68	-1.72748	0.01455	no
Cla97C01G020890	B4_27dpa	B3_27dpa	599.556	2679.88	2.1602	0.0677	no
Cla97C01G020890	X1625_21dpa	B3_21dpa	2785.96	695.22	-2.00263	0.0046	no
Cla97C01G020890	X1625_27dpa	B3_27dpa	1341.49	2522	0.910731	0.2984	no
Cla97C01G020900	B4_21dpa	B3_21dpa	0	2.54465	inf	1	no
Cla97C01G020900	B4_27dpa	B3_27dpa	0	0	0	1	no
Cla97C01G020900	X1625_21dpa	B3_21dpa	0	2.61428	inf	1	no
Cla97C01G020900	X1625_27dpa	B3_27dpa	0	0	0	1	no
Cla97C01G020910	B4_21dpa	B3_21dpa	0.298036	0.34067	0.19289	1	no
Cla97C01G020910	B4_27dpa	B3_27dpa	1.00839	0.434563	-1.21441	0.60055	no
Cla97C01G020910	X1625_21dpa	B3_21dpa	0	0.351224	inf	1	no
Cla97C01G020910	X1625_27dpa	B3_27dpa	0.699918	0.408955	-0.775244	0.7104	no
Cla97C01G020920	B4_21dpa	B3_21dpa	5.61402	9.99686	0.832441	0.374	no
Cla97C01G020920	B4_27dpa	B3_27dpa	13.6676	14.9391	0.128339	0.9254	no
Cla97C01G020920	X1625_21dpa	B3_21dpa	10.0313	10.2902	0.036768	0.9698	no
Cla97C01G020920	X1625_27dpa	B3_27dpa	29.8321	14.0589	-1.08538	0.4185	no
Cla97C01G020930	B4_21dpa	B3_21dpa	0	0	0	1	no
Cla97C01G020930	B4_27dpa	B3_27dpa	2.75789	0.419152	-2.71802	0.398	no
Cla97C01G020930	X1625_21dpa	B3_21dpa	0.26322	0	#NAME?	1	no
Cla97C01G020930	X1625_27dpa	B3_27dpa	0.449206	0.394456	-0.187514	1	no
Cla97C01G020940	B4_21dpa	B3_21dpa	0	0	0	1	no
Cla97C01G020940	B4_27dpa	B3_27dpa	0	0	0	1	no
Cla97C01G020940	X1625_21dpa	B3_21dpa	0	0	0	1	no
Cla97C01G020940	X1625_27dpa	B3_27dpa	0	0	0	1	no
Cla97C01G020950	B4_21dpa	B3_21dpa	88.1015	67.8044	-0.377788	0.62245	no
Cla97C01G020950	B4_27dpa	B3_27dpa	184.546	137.027	-0.429514	0.73295	no
Cla97C01G020950	X1625_21dpa	B3_21dpa	94.4413	69.8846	-0.434442	0.58015	no
Cla97C01G020950	X1625_27dpa	B3_27dpa	469.338	128.952	-1.86379	0.0891	no
Cla97C01G020960	B4_21dpa	B3_21dpa	9.22276	12.9644	0.491283	0.5539	no
Cla97C01G020960	B4_27dpa	B3_27dpa	15.6543	15.1266	-0.0494754	0.9716	no
Cla97C01G020960	X1625_21dpa	B3_21dpa	7.84772	13.3433	0.765773	0.46325	no
Cla97C01G020960	X1625_27dpa	B3_27dpa	12.4594	14.235	0.192208	0.8661	no
Cla97C01G020970	B4_21dpa	B3_21dpa	3.97381	4.1954	0.0782846	0.904	no
Cla97C01G020970	B4_27dpa	B3_27dpa	9.34222	5.96383	-0.647527	0.59415	no
Cla97C01G020970	X1625_21dpa	B3_21dpa	3.98143	4.32159	0.118274	0.8847	no
Cla97C01G020970	X1625_27dpa	B3_27dpa	10.255	5.61237	-0.869643	0.41575	no
Cla97C01G020980	B4_21dpa	B3_21dpa	175.054	86.2353	-1.02145	0.2293	no
Cla97C01G020980	B4_27dpa	B3_27dpa	37.4242	25.7617	-0.538743	0.64295	no
Cla97C01G020980	X1625_21dpa	B3_21dpa	98.3864	88.9745	-0.145067	0.8925	no
Cla97C01G020980	X1625_27dpa	B3_27dpa	18.1819	24.2437	0.415107	0.65515	no
Cla97C01G020990	B4_21dpa	B3_21dpa	134.178	150.141	0.162169	0.81085	no
Cla97C01G020990	B4_27dpa	B3_27dpa	71.325	264.892	1.89293	0.1574	no
Cla97C01G020990	X1625_21dpa	B3_21dpa	131.516	154.688	0.234118	0.7654	no
Cla97C01G020990	X1625_27dpa	B3_27dpa	77.4172	249.283	1.68706	0.0738	no
Cla97C01G021000	B4_21dpa	B3_21dpa	0	0	0	1	no
Cla97C01G021000	B4_27dpa	B3_27dpa	0	0	0	1	no
Cla97C01G021000	X1625_21dpa	B3_21dpa	0	0	0	1	no
Cla97C01G021000	X1625_27dpa	B3_27dpa	0	0	0	1	no
Cla97C01G021010	B4_21dpa	B3_21dpa	93.9281	69.0586	-0.443736	0.47335	no
Cla97C01G021010	B4_27dpa	B3_27dpa	23.4557	92.8142	1.98441	0.1612	no
Cla97C01G021010	X1625_21dpa	B3_21dpa	71.676	71.0894	-0.0118563	0.98625	no
Cla97C01G021010	X1625_27dpa	B3_27dpa	45.9132	87.3443	0.927806	0.3363	no
Cla97C01G021020	B4_21dpa	B3_21dpa	70.76	58.6795	-0.270077	0.6839	no
Cla97C01G021020	B4_27dpa	B3_27dpa	97.0933	96.628	-0.00693046	0.99595	no
Cla97C01G021020	X1625_21dpa	B3_21dpa	62.182	60.4606	-0.0405029	0.959	no
Cla97C01G021020	X1625_27dpa	B3_27dpa	94.1351	90.9337	-0.0499178	0.9602	no
Cla97C06G115130	B4_21dpa	B3_21dpa	68.7368	39.4646	-0.800523	0.102	no
Cla97C06G115130	B4_27dpa	B3_27dpa	215.246	106.678	-1.01272	0.6152	no
Cla97C06G115130	X1625_21dpa	B3_21dpa	203.776	40.5682	-2.32857	0.2211	no
Cla97C06G115130	X1625_27dpa	B3_27dpa	51.2446	100.393	0.97018	0.7194	no
Cla97C06G115140	B4_21dpa	B3_21dpa	18.8822	17.0921	-0.143691	0.8187	no
Cla97C06G115140	B4_27dpa	B3_27dpa	12.7801	27.5318	1.1072	0.32225	no
Cla97C06G115140	X1625_21dpa	B3_21dpa	21.021	17.5987	-0.256358	0.71415	no
Cla97C06G115140	X1625_27dpa	B3_27dpa	32.3847	25.9093	-0.321842	0.7307	no
Cla97C06G115150	B4_21dpa	B3_21dpa	0.0564806	0.344581	2.60902	1	no
Cla97C06G115150	B4_27dpa	B3_27dpa	0	0	0	1	no
Cla97C06G115150	X1625_21dpa	B3_21dpa	0.637626	0.354019	-0.848885	1	no
Cla97C06G115150	X1625_27dpa	B3_27dpa	0.0746682	0	#NAME?	1	no
Cla97C06G115160	B4_21dpa	B3_21dpa	11.8627	10.9144	-0.120193	0.83685	no
Cla97C06G115160	B4_27dpa	B3_27dpa	34.5373	11.1911	-1.6258	0.1516	no
Cla97C06G115160	X1625_21dpa	B3_21dpa	11.459	11.2431	-0.0274518	0.96865	no
Cla97C06G115160	X1625_27dpa	B3_27dpa	20.9164	10.5316	-0.989909	0.2861	no
Cla97C06G115170	B4_21dpa	B3_21dpa	32.6876	26.8457	-0.28405	0.6692	no
Cla97C06G115170	B4_27dpa	B3_27dpa	70.8609	35.8976	-0.981103	0.3972	no
Cla97C06G115170	X1625_21dpa	B3_21dpa	35.8882	27.6679	-0.375299	0.65245	no
Cla97C06G115170	X1625_27dpa	B3_27dpa	53.4881	33.7823	-0.662953	0.44445	no
Cla97C06G115180	B4_21dpa	B3_21dpa	25.5121	35.145	0.462135	0.44385	no
Cla97C06G115180	B4_27dpa	B3_27dpa	26.8772	53.3781	0.989864	0.3829	no
Cla97C06G115180	X1625_21dpa	B3_21dpa	32.4468	36.1666	0.156578	0.8217	no
Cla97C06G115180	X1625_27dpa	B3_27dpa	29.679	50.2323	0.759175	0.41835	no
Cla97C06G115190	B4_21dpa	B3_21dpa	524.831	594.22	0.179143	0.82185	no
Cla97C06G115190	B4_27dpa	B3_27dpa	811.04	901.446	0.152467	0.9113	no
Cla97C06G115190	X1625_21dpa	B3_21dpa	516.008	611.559	0.245098	0.7762	no
Cla97C06G115190	X1625_27dpa	B3_27dpa	517.545	848.325	0.712933	0.50145	no
Cla97C06G115200	B4_21dpa	B3_21dpa	6.29455	4.70518	-0.419854	0.62395	no
Cla97C06G115200	B4_27dpa	B3_27dpa	17.0032	8.34169	-1.0274	0.3998	no
Cla97C06G115200	X1625_21dpa	B3_21dpa	5.14803	4.84869	-0.0864247	0.92065	no
Cla97C06G115200	X1625_27dpa	B3_27dpa	7.47022	7.85022	0.0715808	0.95245	no
Cla97C06G115210	B4_21dpa	B3_21dpa	48.7448	39.6493	-0.297955	0.64495	no
Cla97C06G115210	B4_27dpa	B3_27dpa	71.0966	81.4637	0.196377	0.85455	no
Cla97C06G115210	X1625_21dpa	B3_21dpa	44.3659	40.8543	-0.118963	0.85615	no
Cla97C06G115210	X1625_27dpa	B3_27dpa	69.195	76.6627	0.147856	0.86035	no
Cla97C06G115220	B4_21dpa	B3_21dpa	62.5637	66.8928	0.0965252	0.8735	no
Cla97C06G115220	B4_27dpa	B3_27dpa	113.425	100.431	-0.17553	0.871	no
Cla97C06G115220	X1625_21dpa	B3_21dpa	70.3336	68.8989	-0.0297317	0.9652	no
Cla97C06G115220	X1625_27dpa	B3_27dpa	101.654	94.514	-0.105062	0.90085	no
Cla97C06G115230	B4_21dpa	B3_21dpa	24.343	23.7993	-0.0325865	0.9566	no
Cla97C06G115230	B4_27dpa	B3_27dpa	14.3819	42.2054	1.55317	0.1809	no
Cla97C06G115230	X1625_21dpa	B3_21dpa	25.4074	24.5081	-0.0519921	0.94045	no
Cla97C06G115230	X1625_27dpa	B3_27dpa	22.4363	39.7183	0.823972	0.34455	no
Cla97C06G115240	B4_21dpa	B3_21dpa	9.01874	14.6853	0.70338	0.27565	no
Cla97C06G115240	B4_27dpa	B3_27dpa	12.7243	9.44671	-0.429699	0.7091	no
Cla97C06G115240	X1625_21dpa	B3_21dpa	11.3344	15.1042	0.414247	0.57855	no
Cla97C06G115240	X1625_27dpa	B3_27dpa	9.24302	8.89005	-0.0561722	0.9461	no
Cla97C06G115250	B4_21dpa	B3_21dpa	4.86816	6.95205	0.514064	0.45575	no
Cla97C06G115250	B4_27dpa	B3_27dpa	8.78033	4.71723	-0.896336	0.47725	no
Cla97C06G115250	X1625_21dpa	B3_21dpa	3.8106	7.15202	0.908334	0.27435	no
Cla97C06G115250	X1625_27dpa	B3_27dpa	5.12	4.43925	-0.205828	0.86005	no
Cla97C06G115260	B4_21dpa	B3_21dpa	0	0	0	1	no
Cla97C06G115260	B4_27dpa	B3_27dpa	0	0	0	1	no
Cla97C06G115260	X1625_21dpa	B3_21dpa	0	0	0	1	no
Cla97C06G115260	X1625_27dpa	B3_27dpa	0	0	0	1	no
Cla97C06G115270	B4_21dpa	B3_21dpa	26.6542	35.2698	0.404072	0.55955	no
Cla97C06G115270	B4_27dpa	B3_27dpa	41.2951	47.0853	0.189304	0.86115	no
Cla97C06G115270	X1625_21dpa	B3_21dpa	24.2246	36.2795	0.582679	0.4822	no
Cla97C06G115270	X1625_27dpa	B3_27dpa	48.3026	44.3113	-0.124426	0.89995	no
Cla97C06G115280	B4_21dpa	B3_21dpa	31.0716	31.1246	0.00245656	0.99655	no
Cla97C06G115280	B4_27dpa	B3_27dpa	44.7427	69.7857	0.64128	0.57345	no
Cla97C06G115280	X1625_21dpa	B3_21dpa	36.9928	32.0414	-0.207307	0.76645	no
Cla97C06G115280	X1625_27dpa	B3_27dpa	52.3325	65.6734	0.327601	0.706	no
Cla97C06G115290	B4_21dpa	B3_21dpa	0	0	0	1	no
Cla97C06G115290	B4_27dpa	B3_27dpa	0	0	0	1	no
Cla97C06G115290	X1625_21dpa	B3_21dpa	0	0	0	1	no
Cla97C06G115290	X1625_27dpa	B3_27dpa	0	0	0	1	no
Cla97C06G115300	B4_21dpa	B3_21dpa	14.0207	16.1295	0.202151	0.7389	no
Cla97C06G115300	B4_27dpa	B3_27dpa	18.4555	10.7243	-0.783167	0.5445	no
Cla97C06G115300	X1625_21dpa	B3_21dpa	18.602	16.6019	-0.164104	0.8098	no
Cla97C06G115300	X1625_27dpa	B3_27dpa	16.7024	10.0924	-0.72679	0.46005	no
Cla97C06G115310	B4_21dpa	B3_21dpa	0.284853	0.674328	1.24323	1	no
Cla97C06G115310	B4_27dpa	B3_27dpa	2.22259	0.269255	-3.04519	0.30545	no
Cla97C06G115310	X1625_21dpa	B3_21dpa	0.0538394	0.695286	3.69087	1	no
Cla97C06G115310	X1625_27dpa	B3_27dpa	0.37879	0.25339	-0.580038	1	no
Cla97C06G115320	B4_21dpa	B3_21dpa	46.4287	45.9698	-0.0143302	0.9812	no
Cla97C06G115320	B4_27dpa	B3_27dpa	53.5872	63.5178	0.245271	0.82665	no
Cla97C06G115320	X1625_21dpa	B3_21dpa	40.8257	47.3046	0.212503	0.7611	no
Cla97C06G115320	X1625_27dpa	B3_27dpa	47.4305	59.7759	0.333749	0.73	no
Cla97C06G115330	B4_21dpa	B3_21dpa	301.083	331.221	0.137631	0.871	no
Cla97C06G115330	B4_27dpa	B3_27dpa	120.929	450.688	1.89797	0.25465	no
Cla97C06G115330	X1625_21dpa	B3_21dpa	366.185	341.229	-0.101836	0.91295	no
Cla97C06G115330	X1625_27dpa	B3_27dpa	345.881	424.129	0.294227	0.7878	no
Cla97C06G115340	B4_21dpa	B3_21dpa	9.14725	3.79557	-1.26902	0.1849	no
Cla97C06G115340	B4_27dpa	B3_27dpa	9.40586	8.96986	-0.0684753	0.95985	no
Cla97C06G115340	X1625_21dpa	B3_21dpa	5.34319	3.90799	-0.451274	0.7072	no
Cla97C06G115340	X1625_27dpa	B3_27dpa	10.6536	8.44134	-0.335803	0.81815	no
Cla97C06G115350	B4_21dpa	B3_21dpa	45.725	64.2575	0.490882	0.49385	no
Cla97C06G115350	B4_27dpa	B3_27dpa	28.4947	57.274	1.00719	0.39035	no
Cla97C06G115350	X1625_21dpa	B3_21dpa	37.6057	66.0888	0.813453	0.26225	no
Cla97C06G115350	X1625_27dpa	B3_27dpa	397.247	53.8989	-2.88171	0.01325	no
Cla97C06G115360	B4_21dpa	B3_21dpa	1462.97	1316.79	-0.151867	0.877	no
Cla97C06G115360	B4_27dpa	B3_27dpa	787.686	2502.29	1.66755	0.34345	no
Cla97C06G115360	X1625_21dpa	B3_21dpa	1316.57	1356.05	0.0426308	0.96535	no
Cla97C06G115360	X1625_27dpa	B3_27dpa	2255.63	2354.85	0.0621045	0.96185	no
Cla97C06G115370	B4_21dpa	B3_21dpa	11.2237	26.5071	1.23983	0.08475	no
Cla97C06G115370	B4_27dpa	B3_27dpa	4.45199	29.5978	2.73297	0.04715	no
Cla97C06G115370	X1625_21dpa	B3_21dpa	21.8264	27.2678	0.321123	0.67085	no
Cla97C06G115370	X1625_27dpa	B3_27dpa	16.3989	27.8537	0.764271	0.4108	no
Cla97C06G115380	B4_21dpa	B3_21dpa	0	0.49279	inf	1	no
Cla97C06G115380	B4_27dpa	B3_27dpa	0	0	0	1	no
Cla97C06G115380	X1625_21dpa	B3_21dpa	0	0.506295	inf	1	no
Cla97C06G115380	X1625_27dpa	B3_27dpa	0	0	0	1	no
Cla97C06G115390	B4_21dpa	B3_21dpa	82.5379	126.813	0.619579	0.36115	no
Cla97C06G115390	B4_27dpa	B3_27dpa	130.296	89.3848	-0.543689	0.6404	no
Cla97C06G115390	X1625_21dpa	B3_21dpa	103.83	130.5	0.329834	0.63005	no
Cla97C06G115390	X1625_27dpa	B3_27dpa	91.2985	84.1178	-0.118181	0.8919	no
Cla97C06G115400	B4_21dpa	B3_21dpa	14.0352	17.6727	0.332479	0.63615	no
Cla97C06G115400	B4_27dpa	B3_27dpa	9.38836	25.8385	1.46058	0.25135	no
Cla97C06G115400	X1625_21dpa	B3_21dpa	14.8344	18.1872	0.293975	0.6975	no
Cla97C06G115400	X1625_27dpa	B3_27dpa	20.1623	24.3159	0.270244	0.7832	no
Cla97C06G115410	B4_21dpa	B3_21dpa	0.833718	3.41429	2.03396	0.0393	no
Cla97C06G115410	B4_27dpa	B3_27dpa	0.948404	2.8143	1.5692	0.39055	no
Cla97C06G115410	X1625_21dpa	B3_21dpa	0.561284	3.51143	2.64525	0.07405	no
Cla97C06G115410	X1625_27dpa	B3_27dpa	1.95281	2.64846	0.439598	0.77425	no
Cla97C06G115420	B4_21dpa	B3_21dpa	24.8454	36.023	0.535938	0.4105	no
Cla97C06G115420	B4_27dpa	B3_27dpa	4.79312	30.4314	2.66652	0.0463	no
Cla97C06G115420	X1625_21dpa	B3_21dpa	31.9431	37.0629	0.214472	0.77025	no
Cla97C06G115420	X1625_27dpa	B3_27dpa	16.143	28.6378	0.827016	0.44955	no
Cla97C06G115430	B4_21dpa	B3_21dpa	18.1316	28.9439	0.674752	0.31535	no
Cla97C06G115430	B4_27dpa	B3_27dpa	125.307	31.746	-1.98083	0.09195	no
Cla97C06G115430	X1625_21dpa	B3_21dpa	22.9026	29.8003	0.379816	0.57805	no
Cla97C06G115430	X1625_27dpa	B3_27dpa	61.4573	29.8753	-1.04063	0.276	no
Cla97C06G115440	B4_21dpa	B3_21dpa	1.68405	0.923974	-0.866013	0.3689	no
Cla97C06G115440	B4_27dpa	B3_27dpa	2.63152	1.10417	-1.25294	0.3655	no
Cla97C06G115440	X1625_21dpa	B3_21dpa	1.17828	0.951308	-0.308702	0.7569	no
Cla97C06G115440	X1625_27dpa	B3_27dpa	2.27406	1.0391	-1.12994	0.45355	no
Cla97C06G115450	B4_21dpa	B3_21dpa	4.78432	4.93956	0.0460678	0.95895	no
Cla97C06G115450	B4_27dpa	B3_27dpa	0.307321	1.00843	1.7143	0.4947	no
Cla97C06G115450	X1625_21dpa	B3_21dpa	23.6851	5.07915	-2.22132	0.0227	no
Cla97C06G115450	X1625_27dpa	B3_27dpa	2.69717	0.949006	-1.50696	0.4189	no
Cla97C06G115460	B4_21dpa	B3_21dpa	32.9633	28.2183	-0.224228	0.71735	no
Cla97C06G115460	B4_27dpa	B3_27dpa	44.2086	26.6157	-0.73205	0.52305	no
Cla97C06G115460	X1625_21dpa	B3_21dpa	30.0532	29.0517	-0.0488918	0.94355	no
Cla97C06G115460	X1625_27dpa	B3_27dpa	39.0764	25.0471	-0.641653	0.4613	no
Cla97C06G115470	B4_21dpa	B3_21dpa	10.3995	7.63275	-0.446235	0.5147	no
Cla97C06G115470	B4_27dpa	B3_27dpa	22.4513	16.2855	-0.463212	0.68365	no
Cla97C06G115470	X1625_21dpa	B3_21dpa	11.4761	7.86562	-0.545	0.4016	no
Cla97C06G115470	X1625_27dpa	B3_27dpa	17.1635	15.3257	-0.163387	0.84715	no
Cla97C06G115480	B4_21dpa	B3_21dpa	2.62259	4.01726	0.615221	0.4469	no
Cla97C06G115480	B4_27dpa	B3_27dpa	3.40845	7.92482	1.21726	0.3979	no
Cla97C06G115480	X1625_21dpa	B3_21dpa	2.67146	4.13101	0.628864	0.5402	no
Cla97C06G115480	X1625_27dpa	B3_27dpa	2.91659	7.45791	1.35449	0.31275	no
Cla97C06G115490	B4_21dpa	B3_21dpa	0.266838	8.08386	4.92101	0.01395	no
Cla97C06G115490	B4_27dpa	B3_27dpa	1.55982	1.09904	-0.505128	0.81415	no
Cla97C06G115490	X1625_21dpa	B3_21dpa	0	8.30622	inf	5e-05	yes
Cla97C06G115490	X1625_27dpa	B3_27dpa	1.7996	1.03427	-0.799062	0.6543	no
Cla97C06G115500	B4_21dpa	B3_21dpa	1.97015	15.0539	2.93376	0.00795	no
Cla97C06G115500	B4_27dpa	B3_27dpa	0.703957	2.29588	1.70549	0.3427	no
Cla97C06G115500	X1625_21dpa	B3_21dpa	2.21243	15.476	2.80633	0.00935	no
Cla97C06G115500	X1625_27dpa	B3_27dpa	0.876334	2.16058	1.30187	0.48595	no
Cla97C06G115510	B4_21dpa	B3_21dpa	36.3501	29.2984	-0.311139	0.61225	no
Cla97C06G115510	B4_27dpa	B3_27dpa	42.6272	47.3461	0.151471	0.8974	no
Cla97C06G115510	X1625_21dpa	B3_21dpa	32.277	30.1735	-0.0972256	0.88625	no
Cla97C06G115510	X1625_27dpa	B3_27dpa	63.2937	44.5556	-0.506455	0.56225	no
Cla97C06G115520	B4_21dpa	B3_21dpa	20.6115	18.6778	-0.142124	0.81225	no
Cla97C06G115520	B4_27dpa	B3_27dpa	16.6798	29.8744	0.840809	0.46905	no
Cla97C06G115520	X1625_21dpa	B3_21dpa	17.5341	19.2227	0.132647	0.8455	no
Cla97C06G115520	X1625_27dpa	B3_27dpa	19.9246	28.1139	0.496736	0.5652	no
Cla97C06G115530	B4_21dpa	B3_21dpa	296.272	1206.97	2.0264	0.07415	no
Cla97C06G115530	B4_27dpa	B3_27dpa	107.11	671.862	2.64907	0.02475	no
Cla97C06G115530	X1625_21dpa	B3_21dpa	182.323	1240.72	2.76661	0.0182	no
Cla97C06G115530	X1625_27dpa	B3_27dpa	129.017	632.262	2.29297	0.02055	no
Cla97C06G115540	B4_21dpa	B3_21dpa	0.0965993	0	#NAME?	1	no
Cla97C06G115540	B4_27dpa	B3_27dpa	2.81301	0	#NAME?	0.00025	no
Cla97C06G115540	X1625_21dpa	B3_21dpa	0.119138	0	#NAME?	1	no
Cla97C06G115540	X1625_27dpa	B3_27dpa	0.944174	0	#NAME?	0.0028	no
Cla97C06G115550	B4_21dpa	B3_21dpa	45.7578	25.0275	-0.870503	0.2289	no
Cla97C06G115550	B4_27dpa	B3_27dpa	78.6003	72.3641	-0.11926	0.93215	no
Cla97C06G115550	X1625_21dpa	B3_21dpa	49.4618	25.8022	-0.93882	0.27885	no
Cla97C06G115550	X1625_27dpa	B3_27dpa	66.944	68.0996	0.0246898	0.97985	no
Cla97C06G115560	B4_21dpa	B3_21dpa	25.5166	22.1618	-0.203361	0.74715	no
Cla97C06G115560	B4_27dpa	B3_27dpa	29.2253	55.421	0.923213	0.4237	no
Cla97C06G115560	X1625_21dpa	B3_21dpa	27.3403	22.8155	-0.261014	0.70735	no
Cla97C06G115560	X1625_27dpa	B3_27dpa	33.1306	52.1557	0.654661	0.4527	no
Cla97C06G115570	B4_21dpa	B3_21dpa	46.8124	19.7415	-1.24566	0.09505	no
Cla97C06G115570	B4_27dpa	B3_27dpa	25.7329	60.4752	1.23273	0.28175	no
Cla97C06G115570	X1625_21dpa	B3_21dpa	48.7706	20.3596	-1.2603	0.1417	no
Cla97C06G115570	X1625_27dpa	B3_27dpa	43.6454	56.9111	0.382881	0.6798	no
Cla97C06G115580	B4_21dpa	B3_21dpa	569.346	145.469	-1.9686	0.03745	no
Cla97C06G115580	B4_27dpa	B3_27dpa	340.613	847.391	1.3149	0.28775	no
Cla97C06G115580	X1625_21dpa	B3_21dpa	852.064	150.072	-2.5053	0.00965	no
Cla97C06G115580	X1625_27dpa	B3_27dpa	897.289	797.456	-0.170167	0.8834	no
Cla97C06G115590	B4_21dpa	B3_21dpa	19.3755	0	#NAME?	0.0329	no
Cla97C06G115590	B4_27dpa	B3_27dpa	0	0	0	1	no
Cla97C06G115590	X1625_21dpa	B3_21dpa	4.9059	0	#NAME?	1	no
Cla97C06G115590	X1625_27dpa	B3_27dpa	13.5418	0	#NAME?	0.0986	no
Cla97C06G115600	B4_21dpa	B3_21dpa	2.11057	2.14318	0.0221238	0.94555	no
Cla97C06G115600	B4_27dpa	B3_27dpa	0.324275	6.61179	4.34975	0.31155	no
Cla97C06G115600	X1625_21dpa	B3_21dpa	1.83243	2.20952	0.269972	0.8531	no
Cla97C06G115600	X1625_27dpa	B3_27dpa	4.47981	6.22202	0.473946	0.79005	no
Cla97C06G115610	B4_21dpa	B3_21dpa	0	0	0	1	no
Cla97C06G115610	B4_27dpa	B3_27dpa	0	0	0	1	no
Cla97C06G115610	X1625_21dpa	B3_21dpa	0	0	0	1	no
Cla97C06G115610	X1625_27dpa	B3_27dpa	0	0	0	1	no
Cla97C06G115620	B4_21dpa	B3_21dpa	0	0	0	1	no
Cla97C06G115620	B4_27dpa	B3_27dpa	0	0	0	1	no
Cla97C06G115620	X1625_21dpa	B3_21dpa	0	0	0	1	no
Cla97C06G115620	X1625_27dpa	B3_27dpa	0	0	0	1	no
Cla97C06G115630	B4_21dpa	B3_21dpa	0	0	0	1	no
Cla97C06G115630	B4_27dpa	B3_27dpa	3.60825	0	#NAME?	0.0001	yes
Cla97C06G115630	X1625_21dpa	B3_21dpa	0	0	0	1	no
Cla97C06G115630	X1625_27dpa	B3_27dpa	0.0280005	0	#NAME?	1	no
Cla97C06G115640	B4_21dpa	B3_21dpa	4.14297	2.14161	-0.951969	0.3239	no
Cla97C06G115640	B4_27dpa	B3_27dpa	7.10145	4.79922	-0.565314	0.6936	no
Cla97C06G115640	X1625_21dpa	B3_21dpa	3.37452	2.20728	-0.612413	0.54025	no
Cla97C06G115640	X1625_27dpa	B3_27dpa	2.91058	4.5164	0.633866	0.6312	no
Cla97C06G115650	B4_21dpa	B3_21dpa	2.06109	1.69131	-0.285264	0.73105	no
Cla97C06G115650	B4_27dpa	B3_27dpa	2.33841	4.27821	0.871481	0.53735	no
Cla97C06G115650	X1625_21dpa	B3_21dpa	2.7941	1.7422	-0.681475	0.44795	no
Cla97C06G115650	X1625_27dpa	B3_27dpa	4.41793	4.02608	-0.133994	0.9077	no
Cla97C06G115660	B4_21dpa	B3_21dpa	11.334	6.83279	-0.730115	0.2842	no
Cla97C06G115660	B4_27dpa	B3_27dpa	2.00177	3.65479	0.868511	0.5447	no
Cla97C06G115660	X1625_21dpa	B3_21dpa	9.75473	7.03514	-0.471523	0.48785	no
Cla97C06G115660	X1625_27dpa	B3_27dpa	3.2143	3.43939	0.0976495	0.92985	no
Cla97C06G115690	B4_21dpa	B3_21dpa	0	0	0	1	no
Cla97C06G115690	B4_27dpa	B3_27dpa	0	0	0	1	no
Cla97C06G115690	X1625_21dpa	B3_21dpa	0	0	0	1	no
Cla97C06G115690	X1625_27dpa	B3_27dpa	0	0	0	1	no
Cla97C06G115700	B4_21dpa	B3_21dpa	45.2366	51.9654	0.200062	0.743	no
Cla97C06G115700	B4_27dpa	B3_27dpa	49.7807	90.5509	0.863141	0.45855	no
Cla97C06G115700	X1625_21dpa	B3_21dpa	49.8966	53.5044	0.100716	0.88515	no
Cla97C06G115700	X1625_27dpa	B3_27dpa	64.5036	85.2152	0.401731	0.6455	no
Cla97C06G115710	B4_21dpa	B3_21dpa	17.6567	13.4086	-0.397062	0.59495	no
Cla97C06G115710	B4_27dpa	B3_27dpa	28.1111	10.9059	-1.36603	0.3562	no
Cla97C06G115710	X1625_21dpa	B3_21dpa	17.1456	13.8226	-0.310808	0.73155	no
Cla97C06G115710	X1625_27dpa	B3_27dpa	20.2871	10.2631	-0.983102	0.47395	no
Cla97C06G115720	B4_21dpa	B3_21dpa	0	0	0	1	no
Cla97C06G115720	B4_27dpa	B3_27dpa	0	0	0	1	no
Cla97C06G115720	X1625_21dpa	B3_21dpa	0	0	0	1	no
Cla97C06G115720	X1625_27dpa	B3_27dpa	0	0	0	1	no
Cla97C06G115730	B4_21dpa	B3_21dpa	59.194	48.9103	-0.275314	0.6436	no
Cla97C06G115730	B4_27dpa	B3_27dpa	124.065	77.3483	-0.681652	0.52655	no
Cla97C06G115730	X1625_21dpa	B3_21dpa	52.6066	50.3766	-0.0624892	0.92485	no
Cla97C06G115730	X1625_27dpa	B3_27dpa	96.0998	72.7898	-0.400797	0.66175	no
Cla97C06G115740	B4_21dpa	B3_21dpa	429.149	314.649	-0.447736	0.65525	no
Cla97C06G115740	B4_27dpa	B3_27dpa	552.531	427.086	-0.371529	0.8171	no
Cla97C06G115740	X1625_21dpa	B3_21dpa	285.813	324.285	0.182189	0.843	no
Cla97C06G115740	X1625_27dpa	B3_27dpa	439.514	401.917	-0.129009	0.9092	no
Cla97C06G115750	B4_21dpa	B3_21dpa	0	0	0	1	no
Cla97C06G115750	B4_27dpa	B3_27dpa	0	0	0	1	no
Cla97C06G115750	X1625_21dpa	B3_21dpa	0	0	0	1	no
Cla97C06G115750	X1625_27dpa	B3_27dpa	0	0	0	1	no
Cla97C06G115760	B4_21dpa	B3_21dpa	236.44	230.733	-0.0352486	0.9629	no
Cla97C06G115760	B4_27dpa	B3_27dpa	1152.6	241.477	-2.25494	0.0901	no
Cla97C06G115760	X1625_21dpa	B3_21dpa	315.707	238.073	-0.407184	0.60945	no
Cla97C06G115760	X1625_27dpa	B3_27dpa	799.583	227.243	-1.81501	0.05565	no
Cla97C06G115770	B4_21dpa	B3_21dpa	64.8599	96.914	0.579379	0.4221	no
Cla97C06G115770	B4_27dpa	B3_27dpa	377.593	161.019	-1.2296	0.28425	no
Cla97C06G115770	X1625_21dpa	B3_21dpa	124.037	99.8352	-0.313147	0.6394	no
Cla97C06G115770	X1625_27dpa	B3_27dpa	264.786	151.531	-0.805213	0.39985	no
Cla97C06G115780	B4_21dpa	B3_21dpa	34.3189	61.6523	0.845152	0.2539	no
Cla97C06G115780	B4_27dpa	B3_27dpa	36.0448	95.2444	1.40184	0.27555	no
Cla97C06G115780	X1625_21dpa	B3_21dpa	43.6312	63.5841	0.543307	0.54005	no
Cla97C06G115780	X1625_27dpa	B3_27dpa	21.5657	89.6318	2.05527	0.0659	no
Cla97C06G115790	B4_21dpa	B3_21dpa	2.75176	10.8278	1.97632	0.0935	no
Cla97C06G115790	B4_27dpa	B3_27dpa	0.401422	86.3997	7.74976	0.24655	no
Cla97C06G115790	X1625_21dpa	B3_21dpa	8.18307	11.1388	0.444874	0.6934	no
Cla97C06G115790	X1625_27dpa	B3_27dpa	1.11487	81.3071	6.18844	0.199	no
Cla97C06G115800	B4_21dpa	B3_21dpa	24.3395	18.3708	-0.405886	0.5138	no
Cla97C06G115800	B4_27dpa	B3_27dpa	19.7051	30.0184	0.607278	0.5866	no
Cla97C06G115800	X1625_21dpa	B3_21dpa	20.3289	18.9149	-0.104009	0.88095	no
Cla97C06G115800	X1625_27dpa	B3_27dpa	19.711	28.2495	0.519221	0.57395	no
Cla97C06G115830	B4_21dpa	B3_21dpa	0.194147	0.0736857	-1.39769	1	no
Cla97C06G115830	B4_27dpa	B3_27dpa	0	0.418506	inf	1	no
Cla97C06G115830	X1625_21dpa	B3_21dpa	0.682497	0.0757191	-3.17209	1	no
Cla97C06G115830	X1625_27dpa	B3_27dpa	0.460054	0.393844	-0.224179	1	no
Cla97C06G115840	B4_21dpa	B3_21dpa	2.60144	2.08074	-0.322209	0.82	no
Cla97C06G115840	B4_27dpa	B3_27dpa	0	3.92493	inf	0.02345	no
Cla97C06G115840	X1625_21dpa	B3_21dpa	4.00832	2.14635	-0.901114	0.5237	no
Cla97C06G115840	X1625_27dpa	B3_27dpa	0.540854	3.69368	2.77175	0.25595	no
Cla97C06G115850	B4_21dpa	B3_21dpa	0	0	0	1	no
Cla97C06G115850	B4_27dpa	B3_27dpa	0	1.57451	inf	0.04665	no
Cla97C06G115850	X1625_21dpa	B3_21dpa	0	0	0	1	no
Cla97C06G115850	X1625_27dpa	B3_27dpa	0	1.48172	inf	0.04585	no
Cla97C06G115860	B4_21dpa	B3_21dpa	24.6647	26.6856	0.113618	0.84665	no
Cla97C06G115860	B4_27dpa	B3_27dpa	24.2595	28.9947	0.257241	0.8216	no
Cla97C06G115860	X1625_21dpa	B3_21dpa	24.4198	27.4835	0.170513	0.80145	no
Cla97C06G115860	X1625_27dpa	B3_27dpa	23.1976	27.2861	0.23419	0.77665	no
Cla97C06G115870	B4_21dpa	B3_21dpa	1.44463	2.18296	0.595591	0.4765	no
Cla97C06G115870	B4_27dpa	B3_27dpa	1.01923	2.53966	1.31715	0.3413	no
Cla97C06G115870	X1625_21dpa	B3_21dpa	2.60312	2.24698	-0.212253	0.8452	no
Cla97C06G115870	X1625_27dpa	B3_27dpa	1.42866	2.39	0.742341	0.5586	no
Cla97C06G115880	B4_21dpa	B3_21dpa	1.48483	0.289789	-2.35722	0.13095	no
Cla97C06G115880	B4_27dpa	B3_27dpa	4.21966	2.75175	-0.61678	0.7712	no
Cla97C06G115880	X1625_21dpa	B3_21dpa	0.778906	0.299029	-1.38116	0.33005	no
Cla97C06G115880	X1625_27dpa	B3_27dpa	3.3385	2.58958	-0.366482	0.8689	no
Cla97C06G115890	B4_21dpa	B3_21dpa	188.248	75.9385	-1.30973	0.0747	no
Cla97C06G115890	B4_27dpa	B3_27dpa	660.471	184.592	-1.83916	0.13715	no
Cla97C06G115890	X1625_21dpa	B3_21dpa	280.554	78.3218	-1.84079	0.04445	no
Cla97C06G115890	X1625_27dpa	B3_27dpa	703.8	173.713	-2.01846	0.07135	no
Cla97C06G115920	B4_21dpa	B3_21dpa	273.442	470.759	0.783754	0.2945	no
Cla97C06G115920	B4_27dpa	B3_27dpa	520.325	324.897	-0.679429	0.5893	no
Cla97C06G115920	X1625_21dpa	B3_21dpa	438.088	484.439	0.145093	0.87925	no
Cla97C06G115920	X1625_27dpa	B3_27dpa	492.624	305.749	-0.688138	0.4873	no
Cla97C06G115930	B4_21dpa	B3_21dpa	27.0507	19.6895	-0.458239	0.453	no
Cla97C06G115930	B4_27dpa	B3_27dpa	20.2967	19.5791	-0.0519282	0.96255	no
Cla97C06G115930	X1625_21dpa	B3_21dpa	23.1996	20.281	-0.193974	0.77305	no
Cla97C06G115930	X1625_27dpa	B3_27dpa	19.3215	18.4252	-0.0685309	0.94215	no
Cla97C06G115940	B4_21dpa	B3_21dpa	0.577069	0.58026	0.00795441	1	no
Cla97C06G115940	B4_27dpa	B3_27dpa	0.0931239	0	#NAME?	1	no
Cla97C06G115940	X1625_21dpa	B3_21dpa	0.410786	0.596881	0.539055	1	no
Cla97C06G115940	X1625_27dpa	B3_27dpa	0	0	0	1	no
Cla97C06G115950	B4_21dpa	B3_21dpa	2.58338	3.66083	0.50291	0.6201	no
Cla97C06G115950	B4_27dpa	B3_27dpa	5.40023	0.738071	-2.87119	0.1873	no
Cla97C06G115950	X1625_21dpa	B3_21dpa	1.29543	3.76392	1.53881	0.29065	no
Cla97C06G115950	X1625_27dpa	B3_27dpa	4.53814	0.694582	-2.70788	0.22075	no
Cla97C06G115960	B4_21dpa	B3_21dpa	4.84684	9.69958	1.00088	0.1447	no
Cla97C06G115960	B4_27dpa	B3_27dpa	0.781916	2.35405	1.59006	0.36765	no
Cla97C06G115960	X1625_21dpa	B3_21dpa	3.8704	9.97775	1.36623	0.14425	no
Cla97C06G115960	X1625_27dpa	B3_27dpa	0.829867	2.21531	1.41656	0.34425	no
Cla97C06G115970	B4_21dpa	B3_21dpa	0	0.786804	inf	1	no
Cla97C06G115970	B4_27dpa	B3_27dpa	0	0	0	1	no
Cla97C06G115970	X1625_21dpa	B3_21dpa	0	0.808412	inf	1	no
Cla97C06G115970	X1625_27dpa	B3_27dpa	0	0	0	1	no
Cla97C06G115980	B4_21dpa	B3_21dpa	9.80535	3.21919	-1.60687	0.1129	no
Cla97C06G115980	B4_27dpa	B3_27dpa	5.03238	2.8094	-0.840979	0.52915	no
Cla97C06G115980	X1625_21dpa	B3_21dpa	7.50048	3.31762	-1.17683	0.1874	no
Cla97C06G115980	X1625_27dpa	B3_27dpa	5.07933	2.64385	-0.941997	0.53215	no
Cla97C06G115990	B4_21dpa	B3_21dpa	87.8579	48.895	-0.845485	0.19415	no
Cla97C06G115990	B4_27dpa	B3_27dpa	28.5754	63.158	1.14419	0.4327	no
Cla97C06G115990	X1625_21dpa	B3_21dpa	66.5481	50.3722	-0.40177	0.58165	no
Cla97C06G115990	X1625_27dpa	B3_27dpa	30.1439	59.4359	0.979467	0.4039	no
Cla97C06G116000	B4_21dpa	B3_21dpa	9.10207	36.9618	2.02177	0.1504	no
Cla97C06G116000	B4_27dpa	B3_27dpa	4.16336	7.77871	0.901784	0.71525	no
Cla97C06G116000	X1625_21dpa	B3_21dpa	14.5209	38.0132	1.38837	0.3731	no
Cla97C06G116000	X1625_27dpa	B3_27dpa	18.0627	7.32035	-1.30303	0.488	no
Cla97C06G116010	B4_21dpa	B3_21dpa	38.196	21.4482	-0.832563	0.21595	no
Cla97C06G116010	B4_27dpa	B3_27dpa	33.6534	28.534	-0.238071	0.83315	no
Cla97C06G116010	X1625_21dpa	B3_21dpa	30.5706	22.1047	-0.467792	0.54105	no
Cla97C06G116010	X1625_27dpa	B3_27dpa	27.2459	26.8523	-0.0209955	0.98415	no
Cla97C06G116020	B4_21dpa	B3_21dpa	87.6651	83.5919	-0.0686394	0.913	no
Cla97C06G116020	B4_27dpa	B3_27dpa	129.131	176.808	0.453341	0.69125	no
Cla97C06G116020	X1625_21dpa	B3_21dpa	91.1607	86.088	-0.0825995	0.90385	no
Cla97C06G116020	X1625_27dpa	B3_27dpa	99.4431	166.387	0.742603	0.38515	no
Cla97C06G116030	B4_21dpa	B3_21dpa	15.1667	27.8917	0.878924	0.2717	no
Cla97C06G116030	B4_27dpa	B3_27dpa	1.07561	5.1924	2.27125	0.2386	no
Cla97C06G116030	X1625_21dpa	B3_21dpa	12.1969	28.6846	1.23376	0.12505	no
Cla97C06G116030	X1625_27dpa	B3_27dpa	3.21364	4.88637	0.604555	0.6926	no
Cla97C06G116040	B4_21dpa	B3_21dpa	2.93283	12.5332	2.09539	0.014	no
Cla97C06G116040	B4_27dpa	B3_27dpa	3.32919	11.8746	1.83464	0.2098	no
Cla97C06G116040	X1625_21dpa	B3_21dpa	2.63475	12.8867	2.29015	0.0341	no
Cla97C06G116040	X1625_27dpa	B3_27dpa	10.8432	11.1747	0.0434554	0.97135	no
