# Supplementary material for: Identification of the egusi seed trait locus (eg) and its suppressor gene associated with the thin seed coat trait in watermelon
Source: Front Plant Sci. 2023 Jan 30;14:1018975. doi: 10.3389/fpls.2023.1018975 (PMC9923051; doi:10.3389/fpls.2023.1018975)
Supplement: Supplementary file 12 [file Table_7.xlsx]

## Sheet: Sheet1
Supplementary Table7 SNPs and InDels in the potential genomic regions associated with egusi seed traits.
Marker type	Chromosomses	Position (bp)	REFa	ALTb	B3c	B4	X1625	Note
SNP	Chr1	32697871	C	A	0/0	1/1	1/1	Common bewteen egusi and non-egusi genotypes
SNP	Chr1	32699330	G	A	0/0	1/1	0/0	Unique between B3 and B4
InDel	Chr1	32699463	T	TA	1/1	0/0	0/0	Common bewteen egusi and non-egusi genotypes
SNP	Chr1	32699464	G	T	1/1	0/0	0/0	Common bewteen egusi and non-egusi genotypes
SNP	Chr1	32700021	C	T	0/0	1/1	0/0	Unique between B3 and B4
InDel	Chr1	32700785	G	GT	1/1	0/0	0/0	Common bewteen egusi and non-egusi genotypes
SNP	Chr1	32701345	C	T	1/1	0/0	0/0	Common bewteen egusi and non-egusi genotypes
SNP	Chr1	32701616	T	A	0/0	1/1	1/1	Common bewteen egusi and non-egusi genotypes
InDel	Chr1	32702705	C	CT	1/1	0/0	0/0	Common bewteen egusi and non-egusi genotypes
InDel	Chr1	32704089	AATGG	A	1/1	0/0	0/0	Common bewteen egusi and non-egusi genotypes
SNP	Chr1	32704761	G	A	1/1	0/0	0/0	Common bewteen egusi and non-egusi genotypes
SNP	Chr1	32704962	A	T	0/0	1/1	1/1	Common bewteen egusi and non-egusi genotypes
SNP	Chr1	32706926	A	C	0/0	1/1	1/1	Common bewteen egusi and non-egusi genotypes
SNP	Chr1	32707138	G	A	0/0	1/1	1/1	Common bewteen egusi and non-egusi genotypes
SNP	Chr1	32707762	G	T	1/1	0/0	0/0	Common bewteen egusi and non-egusi genotypes
SNP	Chr1	32707911	T	G	1/1	0/0	0/0	Common bewteen egusi and non-egusi genotypes
SNP	Chr1	32709536	A	C	0/0	1/1	1/1	Common bewteen egusi and non-egusi genotypes
InDel	Chr1	32710187	T	TA	0/0	1/1	1/1	Common bewteen egusi and non-egusi genotypes
SNP	Chr1	32710246	T	A	1/1	0/0	0/0	Common bewteen egusi and non-egusi genotypes
InDel	Chr1	32710643	A	AATAT	1/1	0/0	0/0	Common bewteen egusi and non-egusi genotypes
SNP	Chr1	32710802	C	A	0/0	1/1	1/1	Common bewteen egusi and non-egusi genotypes
SNP	Chr1	32711563	G	A	1/1	0/0	0/0	Common bewteen egusi and non-egusi genotypes
SNP	Chr1	32711941	C	T	1/1	0/0	0/0	Common bewteen egusi and non-egusi genotypes
SNP	Chr1	32712023	T	C	0/0	1/1	1/1	Common bewteen egusi and non-egusi genotypes
InDel	Chr1	32712337	TAAAAATAA	T	0/0	1/1	1/1	Common bewteen egusi and non-egusi genotypes
InDel	Chr1	32713024	TC	T	1/1	0/0	0/0	Common bewteen egusi and non-egusi genotypes
SNP	Chr1	32713697	A	T	0/0	1/1	1/1	Common bewteen egusi and non-egusi genotypes
SNP	Chr1	32713700	A	T	0/0	1/1	1/1	Common bewteen egusi and non-egusi genotypes
InDel	Chr1	32713737	TA	T	0/0	0/0	1/1	Unique between B3 and X1625
SNP	Chr1	32714464	T	C	0/0	1/1	1/1	Common bewteen egusi and non-egusi genotypes
SNP	Chr1	32714584	A	G	0/0	1/1	1/1	Common bewteen egusi and non-egusi genotypes
SNP	Chr1	32715655	T	C	0/0	1/1	1/1	Common bewteen egusi and non-egusi genotypes
SNP	Chr1	32716657	G	A	0/0	1/1	1/1	Common bewteen egusi and non-egusi genotypes
SNP	Chr1	32716829	G	T	1/1	0/0	0/0	Common bewteen egusi and non-egusi genotypes
SNP	Chr1	32717401	T	C	1/1	0/0	0/0	Common bewteen egusi and non-egusi genotypes
SNP	Chr1	32719915	A	G	0/0	1/1	1/1	Common bewteen egusi and non-egusi genotypes
InDel	Chr1	32719996	AT	A	1/1	0/0	0/0	Common bewteen egusi and non-egusi genotypes
SNP	Chr1	32721649	A	G	1/1	0/0	0/0	Common bewteen egusi and non-egusi genotypes
SNP	Chr1	32722168	G	A	0/0	1/1	1/1	Common bewteen egusi and non-egusi genotypes
SNP	Chr1	32727423	A	G	0/0	1/1	1/1	Common bewteen egusi and non-egusi genotypes
SNP	Chr1	32730061	C	T	1/1	0/0	0/0	Common bewteen egusi and non-egusi genotypes
InDel	Chr1	32730301	AT	A	0/0	1/1	1/1	Common bewteen egusi and non-egusi genotypes
InDel	Chr1	32730324	G	GA	1/1	0/0	0/0	Common bewteen egusi and non-egusi genotypes
SNP	Chr1	32730678	G	T	0/0	1/1	1/1	Common bewteen egusi and non-egusi genotypes
SNP	Chr1	32730726	G	A	1/1	0/0	0/0	Common bewteen egusi and non-egusi genotypes
InDel	Chr1	32732239	C	CT	0/0	1/1	1/1	Common bewteen egusi and non-egusi genotypes
SNP	Chr1	32733095	G	A	0/0	1/1	1/1	Common bewteen egusi and non-egusi genotypes
SNP	Chr1	32733110	A	G	1/1	0/0	0/0	Common bewteen egusi and non-egusi genotypes
SNP	Chr1	32733156	G	A	0/0	1/1	1/1	Common bewteen egusi and non-egusi genotypes
SNP	Chr1	32734261	A	G	0/0	1/1	1/1	Common bewteen egusi and non-egusi genotypes
SNP	Chr1	32734618	T	C	1/1	0/0	0/0	Common bewteen egusi and non-egusi genotypes
SNP	Chr1	32734794	G	A	0/0	1/1	1/1	Common bewteen egusi and non-egusi genotypes
InDel	Chr1	32734885	C	CA	0/0	1/1	1/1	Common bewteen egusi and non-egusi genotypes
InDel	Chr1	32734964	C	CA	1/1	0/0	0/0	Common bewteen egusi and non-egusi genotypes
SNP	Chr1	32735235	C	T	1/1	0/0	0/0	Common bewteen egusi and non-egusi genotypes
SNP	Chr1	32735495	A	G	1/1	0/0	0/0	Common bewteen egusi and non-egusi genotypes
SNP	Chr1	32735549	C	A	0/0	1/1	1/1	Common bewteen egusi and non-egusi genotypes
SNP	Chr1	32735555	C	T	0/0	1/1	1/1	Common bewteen egusi and non-egusi genotypes
SNP	Chr1	32735914	C	T	1/1	0/0	0/0	Common bewteen egusi and non-egusi genotypes
SNP	Chr1	32735971	C	T	0/0	1/1	1/1	Common bewteen egusi and non-egusi genotypes
SNP	Chr1	32738036	G	A	0/0	1/1	1/1	Common bewteen egusi and non-egusi genotypes
SNP	Chr1	32738182	C	T	1/1	0/0	0/0	Common bewteen egusi and non-egusi genotypes
SNP	Chr1	32739809	C	T	0/0	1/1	1/1	Common bewteen egusi and non-egusi genotypes
SNP	Chr1	32739831	G	T	1/1	0/0	0/0	Common bewteen egusi and non-egusi genotypes
InDel	Chr1	32740235	TA	T	0/0	1/1	1/1	Common bewteen egusi and non-egusi genotypes
SNP	Chr1	32740354	T	A	0/0	1/1	1/1	Common bewteen egusi and non-egusi genotypes
SNP	Chr1	32741354	G	A	0/0	1/1	1/1	Common bewteen egusi and non-egusi genotypes
SNP	Chr1	32743835	A	T	0/0	1/1	1/1	Common bewteen egusi and non-egusi genotypes
SNP	Chr1	32743878	G	A	1/1	0/0	0/0	Common bewteen egusi and non-egusi genotypes
SNP	Chr1	32744830	T	A	1/1	0/0	0/0	Common bewteen egusi and non-egusi genotypes
InDel	Chr1	32745592	AC	A	0/0	1/1	1/1	Common bewteen egusi and non-egusi genotypes
SNP	Chr1	32746673	C	A	0/0	1/1	1/1	Common bewteen egusi and non-egusi genotypes
SNP	Chr1	32746674	G	T	0/0	1/1	1/1	Common bewteen egusi and non-egusi genotypes
SNP	Chr1	32747634	T	C	1/1	0/0	0/0	Common bewteen egusi and non-egusi genotypes
SNP	Chr1	32752650	T	C	1/1	0/0	0/0	Common bewteen egusi and non-egusi genotypes
InDel	Chr1	32756582	A	AT	0/0	1/1	1/1	Common bewteen egusi and non-egusi genotypes
InDel	Chr1	32756715	AAT	A	1/1	0/0	0/0	Common bewteen egusi and non-egusi genotypes
SNP	Chr1	32761134	G	A	1/1	0/0	0/0	Common bewteen egusi and non-egusi genotypes
SNP	Chr1	32763245	A	C	1/1	0/0	0/0	Common bewteen egusi and non-egusi genotypes
SNP	Chr1	32764231	C	T	0/0	1/1	1/1	Common bewteen egusi and non-egusi genotypes
SNP	Chr1	32764459	A	G	0/0	1/1	1/1	Common bewteen egusi and non-egusi genotypes
SNP	Chr1	32764905	G	A	0/0	1/1	1/1	Common bewteen egusi and non-egusi genotypes
SNP	Chr1	32765361	A	G	0/0	1/1	1/1	Common bewteen egusi and non-egusi genotypes
SNP	Chr1	32765662	C	T	0/0	1/1	1/1	Common bewteen egusi and non-egusi genotypes
SNP	Chr1	32766822	C	T	0/0	1/1	1/1	Common bewteen egusi and non-egusi genotypes
InDel	Chr1	32770334	GT	G	1/1	0/0	0/0	Common bewteen egusi and non-egusi genotypes
SNP	Chr1	32771037	C	A	1/1	0/0	0/0	Common bewteen egusi and non-egusi genotypes
SNP	Chr1	32771752	C	A	1/1	0/0	0/0	Common bewteen egusi and non-egusi genotypes
SNP	Chr1	32773389	C	T	1/1	0/0	0/0	Common bewteen egusi and non-egusi genotypes
SNP	Chr1	32774279	T	C	1/1	0/0	0/0	Common bewteen egusi and non-egusi genotypes
SNP	Chr1	32774428	A	G	1/1	0/0	0/0	Common bewteen egusi and non-egusi genotypes
SNP	Chr1	32775964	G	T	1/1	0/0	0/0	Common bewteen egusi and non-egusi genotypes
SNP	Chr1	32778039	A	T	0/0	1/1	1/1	Common bewteen egusi and non-egusi genotypes
SNP	Chr1	32779819	G	T	1/1	0/0	0/0	Common bewteen egusi and non-egusi genotypes
SNP	Chr1	32784791	C	G	0/0	1/1	1/1	Common bewteen egusi and non-egusi genotypes
SNP	Chr1	32786696	A	T	1/1	0/0	0/0	Common bewteen egusi and non-egusi genotypes
InDel	Chr1	32786797	TTC	T	0/0	1/1	1/1	Common bewteen egusi and non-egusi genotypes
InDel	Chr1	32786806	CT	C	1/1	0/0	0/0	Common bewteen egusi and non-egusi genotypes
SNP	Chr1	32786833	G	A	0/0	1/1	1/1	Common bewteen egusi and non-egusi genotypes
SNP	Chr1	32787413	G	A	0/0	1/1	1/1	Common bewteen egusi and non-egusi genotypes
InDel	Chr1	32788664	AT	A	0/0	1/1	1/1	Common bewteen egusi and non-egusi genotypes
SNP	Chr1	32788858	G	T	0/0	1/1	1/1	Common bewteen egusi and non-egusi genotypes
SNP	Chr1	32789046	C	A	1/1	0/0	0/0	Common bewteen egusi and non-egusi genotypes
SNP	Chr1	32789105	T	A	1/1	0/0	0/0	Common bewteen egusi and non-egusi genotypes
SNP	Chr1	32789986	A	G	0/0	1/1	1/1	Common bewteen egusi and non-egusi genotypes
SNP	Chr1	32790829	G	A	0/0	1/1	1/1	Common bewteen egusi and non-egusi genotypes
SNP	Chr1	32791480	G	A	0/0	1/1	1/1	Common bewteen egusi and non-egusi genotypes
SNP	Chr1	32792083	T	C	1/1	0/0	0/0	Common bewteen egusi and non-egusi genotypes
SNP	Chr1	32792147	C	T	1/1	0/0	0/0	Common bewteen egusi and non-egusi genotypes
SNP	Chr1	32792187	C	A	0/0	1/1	1/1	Common bewteen egusi and non-egusi genotypes
SNP	Chr1	32792413	A	G	1/1	0/0	0/0	Common bewteen egusi and non-egusi genotypes
SNP	Chr1	32792469	A	C	0/0	1/1	1/1	Common bewteen egusi and non-egusi genotypes
InDel	Chr1	32792544	A	AAATTG	0/0	1/1	1/1	Common bewteen egusi and non-egusi genotypes
SNP	Chr1	32793252	C	T	1/1	0/0	0/0	Common bewteen egusi and non-egusi genotypes
SNP	Chr1	32793309	C	A	0/0	1/1	1/1	Common bewteen egusi and non-egusi genotypes
InDel	Chr1	32793365	AT	A	1/1	0/0	0/0	Common bewteen egusi and non-egusi genotypes
InDel	Chr1	32793963	A	AT	0/0	1/1	1/1	Common bewteen egusi and non-egusi genotypes
SNP	Chr1	32793966	A	T	0/0	1/1	1/1	Common bewteen egusi and non-egusi genotypes
SNP	Chr1	32793993	T	A	0/0	1/1	1/1	Common bewteen egusi and non-egusi genotypes
InDel	Chr1	32794344	TTGAG	T	0/0	1/1	1/1	Common bewteen egusi and non-egusi genotypes
SNP	Chr1	32794422	T	C	0/0	1/1	1/1	Common bewteen egusi and non-egusi genotypes
SNP	Chr1	32794584	G	T	1/1	0/0	0/0	Common bewteen egusi and non-egusi genotypes
SNP	Chr1	32794789	G	T	0/0	1/1	1/1	Common bewteen egusi and non-egusi genotypes
SNP	Chr1	32795299	C	T	0/0	1/1	1/1	Common bewteen egusi and non-egusi genotypes
SNP	Chr1	32795486	C	T	1/1	0/0	0/0	Common bewteen egusi and non-egusi genotypes
SNP	Chr1	32795990	C	A	1/1	0/0	0/0	Common bewteen egusi and non-egusi genotypes
SNP	Chr1	32796138	C	T	1/1	0/0	0/0	Common bewteen egusi and non-egusi genotypes
SNP	Chr1	32797246	A	C	0/0	1/1	1/1	Common bewteen egusi and non-egusi genotypes
SNP	Chr1	32797635	C	T	0/0	1/1	1/1	Common bewteen egusi and non-egusi genotypes
SNP	Chr1	32797944	G	A	0/0	1/1	1/1	Common bewteen egusi and non-egusi genotypes
SNP	Chr1	32798054	T	C	1/1	0/0	0/0	Common bewteen egusi and non-egusi genotypes
SNP	Chr1	32798403	C	A	0/0	1/1	1/1	Common bewteen egusi and non-egusi genotypes
SNP	Chr1	32798570	G	A	1/1	0/0	0/0	Common bewteen egusi and non-egusi genotypes
SNP	Chr1	32798656	C	A	1/1	0/0	0/0	Common bewteen egusi and non-egusi genotypes
SNP	Chr1	32799240	C	T	1/1	0/0	0/0	Common bewteen egusi and non-egusi genotypes
SNP	Chr1	32799264	C	T	0/0	1/1	1/1	Common bewteen egusi and non-egusi genotypes
SNP	Chr1	32799307	C	T	0/0	1/1	1/1	Common bewteen egusi and non-egusi genotypes
InDel	Chr1	32799782	T	TAAAAA	0/0	1/1	1/1	Common bewteen egusi and non-egusi genotypes
InDel	Chr1	32799787	A	ATAAAAAAT	1/1	0/0	0/0	Common bewteen egusi and non-egusi genotypes
SNP	Chr1	32799794	A	T	1/1	0/0	0/0	Common bewteen egusi and non-egusi genotypes
SNP	Chr1	32799814	C	T	0/0	1/1	1/1	Common bewteen egusi and non-egusi genotypes
InDel	Chr1	32799905	G	GTT	0/0	1/1	1/1	Common bewteen egusi and non-egusi genotypes
InDel	Chr1	32800384	A	AAT	0/0	1/1	1/1	Common bewteen egusi and non-egusi genotypes
SNP	Chr1	32800499	T	C	1/1	0/0	0/0	Common bewteen egusi and non-egusi genotypes
SNP	Chr1	32800928	G	A	1/1	0/0	0/0	Common bewteen egusi and non-egusi genotypes
SNP	Chr1	32801144	A	G	0/0	1/1	1/1	Common bewteen egusi and non-egusi genotypes
SNP	Chr1	32801159	A	G	1/1	0/0	0/0	Common bewteen egusi and non-egusi genotypes
SNP	Chr1	32801384	C	T	0/0	1/1	1/1	Common bewteen egusi and non-egusi genotypes
SNP	Chr1	32802037	G	T	1/1	0/0	0/0	Common bewteen egusi and non-egusi genotypes
SNP	Chr1	32802073	G	A	1/1	0/0	0/0	Common bewteen egusi and non-egusi genotypes
SNP	Chr1	32802303	G	A	1/1	0/0	0/0	Common bewteen egusi and non-egusi genotypes
SNP	Chr1	32803467	G	A	0/0	1/1	1/1	Common bewteen egusi and non-egusi genotypes
InDel	Chr1	32803638	G	GA	0/0	1/1	1/1	Common bewteen egusi and non-egusi genotypes
SNP	Chr1	32804520	G	T	1/1	0/0	0/0	Common bewteen egusi and non-egusi genotypes
SNP	Chr1	32804521	G	T	1/1	0/0	0/0	Common bewteen egusi and non-egusi genotypes
SNP	Chr1	32804629	G	A	1/1	0/0	0/0	Common bewteen egusi and non-egusi genotypes
SNP	Chr1	32804728	C	T	1/1	0/0	0/0	Common bewteen egusi and non-egusi genotypes
SNP	Chr1	32804947	C	T	1/1	0/0	0/0	Common bewteen egusi and non-egusi genotypes
InDel	Chr1	32805101	AT	A	1/1	0/0	0/0	Common bewteen egusi and non-egusi genotypes
InDel	Chr1	32805226	A	ATT	1/1	0/0	0/0	Common bewteen egusi and non-egusi genotypes
InDel	Chr1	32805280	CA	C	1/1	0/0	0/0	Common bewteen egusi and non-egusi genotypes
SNP	Chr1	32806639	G	T	1/1	0/0	0/0	Common bewteen egusi and non-egusi genotypes
SNP	Chr1	32806683	G	A	1/1	0/0	0/0	Common bewteen egusi and non-egusi genotypes
SNP	Chr1	32806691	A	G	1/1	0/0	0/0	Common bewteen egusi and non-egusi genotypes
SNP	Chr1	32806753	T	A	1/1	0/0	0/0	Common bewteen egusi and non-egusi genotypes
SNP	Chr1	32806779	C	T	1/1	0/0	0/0	Common bewteen egusi and non-egusi genotypes
InDel	Chr1	32806845	C	CGA	0/0	1/1	1/1	Common bewteen egusi and non-egusi genotypes
SNP	Chr1	32807039	C	A	1/1	0/0	0/0	Common bewteen egusi and non-egusi genotypes
SNP	Chr1	32807064	T	G	1/1	0/0	0/0	Common bewteen egusi and non-egusi genotypes
SNP	Chr1	32807097	G	A	1/1	0/0	0/0	Common bewteen egusi and non-egusi genotypes
InDel	Chr1	32807397	T	TA	1/1	0/0	0/0	Common bewteen egusi and non-egusi genotypes
InDel	Chr1	32807937	AT	A	1/1	0/0	0/0	Common bewteen egusi and non-egusi genotypes
SNP	Chr1	32808610	A	C	1/1	0/0	0/0	Common bewteen egusi and non-egusi genotypes
InDel	Chr1	32808882	A	AATTTGAT	1/1	0/0	0/0	Common bewteen egusi and non-egusi genotypes
InDel	Chr1	32809640	GT	G	1/1	0/0	0/0	Common bewteen egusi and non-egusi genotypes
SNP	Chr1	32809844	T	A	1/1	0/0	0/0	Common bewteen egusi and non-egusi genotypes
SNP	Chr1	32810277	C	T	1/1	0/0	0/0	Common bewteen egusi and non-egusi genotypes
SNP	Chr1	32810363	A	G	1/1	0/0	0/0	Common bewteen egusi and non-egusi genotypes
SNP	Chr1	32812026	A	G	1/1	0/0	0/0	Common bewteen egusi and non-egusi genotypes
SNP	Chr1	32813414	T	A	1/1	0/0	0/0	Common bewteen egusi and non-egusi genotypes
InDel	Chr1	32816658	TA	T	1/1	0/0	0/0	Common bewteen egusi and non-egusi genotypes
SNP	Chr1	32817161	T	C	1/1	0/0	0/0	Common bewteen egusi and non-egusi genotypes
InDel	Chr1	32820925	T	TC	1/1	0/0	0/0	Common bewteen egusi and non-egusi genotypes
SNP	Chr1	32821157	G	A	1/1	0/0	0/0	Common bewteen egusi and non-egusi genotypes
SNP	Chr1	32821439	C	T	1/1	0/0	0/0	Common bewteen egusi and non-egusi genotypes
SNP	Chr1	32821591	A	C	1/1	0/0	0/0	Common bewteen egusi and non-egusi genotypes
SNP	Chr1	32822568	A	C	1/1	0/0	0/0	Common bewteen egusi and non-egusi genotypes
InDel	Chr1	32822936	C	CT	1/1	0/0	0/0	Common bewteen egusi and non-egusi genotypes
SNP	Chr1	32826306	C	T	0/0	1/1	1/1	Common bewteen egusi and non-egusi genotypes
InDel	Chr1	32826331	C	CA	1/1	0/0	0/0	Common bewteen egusi and non-egusi genotypes
SNP	Chr1	32826859	T	A	1/1	0/0	0/0	Common bewteen egusi and non-egusi genotypes
InDel	Chr1	32827870	C	CAA	1/1	0/0	0/0	Common bewteen egusi and non-egusi genotypes
SNP	Chr1	32828829	C	T	1/1	0/0	0/0	Common bewteen egusi and non-egusi genotypes
SNP	Chr1	32828846	G	A	1/1	0/0	0/0	Common bewteen egusi and non-egusi genotypes
SNP	Chr1	32829132	G	T	1/1	0/0	0/0	Common bewteen egusi and non-egusi genotypes
SNP	Chr1	32829587	T	A	1/1	0/0	0/0	Common bewteen egusi and non-egusi genotypes
SNP	Chr1	32829731	G	A	1/1	0/0	0/0	Common bewteen egusi and non-egusi genotypes
SNP	Chr1	32830408	A	G	1/1	0/0	0/0	Common bewteen egusi and non-egusi genotypes
InDel	Chr1	32831644	G	GAA	1/1	0/0	0/0	Common bewteen egusi and non-egusi genotypes
SNP	Chr1	32831681	A	T	1/1	0/0	0/0	Common bewteen egusi and non-egusi genotypes
SNP	Chr1	32831975	A	G	1/1	0/0	0/0	Common bewteen egusi and non-egusi genotypes
SNP	Chr1	32834510	G	T	1/1	0/0	0/0	Common bewteen egusi and non-egusi genotypes
SNP	Chr1	32834661	A	G	1/1	0/0	0/0	Common bewteen egusi and non-egusi genotypes
SNP	Chr1	32835667	C	T	1/1	0/0	0/0	Common bewteen egusi and non-egusi genotypes
InDel	Chr1	32835807	A	AT	1/1	0/0	0/0	Common bewteen egusi and non-egusi genotypes
SNP	Chr1	32835981	T	A	1/1	0/0	0/0	Common bewteen egusi and non-egusi genotypes
SNP	Chr1	32835987	A	T	1/1	0/0	0/0	Common bewteen egusi and non-egusi genotypes
SNP	Chr1	32835988	T	A	1/1	0/0	0/0	Common bewteen egusi and non-egusi genotypes
SNP	Chr1	32836010	T	G	1/1	0/0	0/0	Common bewteen egusi and non-egusi genotypes
SNP	Chr1	32836103	C	T	1/1	0/0	0/0	Common bewteen egusi and non-egusi genotypes
InDel	Chr1	32836570	AT	A	1/1	0/0	0/0	Common bewteen egusi and non-egusi genotypes
SNP	Chr1	32837641	T	A	1/1	0/0	0/0	Common bewteen egusi and non-egusi genotypes
SNP	Chr1	32837704	G	A	1/1	0/0	0/0	Common bewteen egusi and non-egusi genotypes
InDel	Chr1	32837841	A	AT	1/1	0/0	0/0	Common bewteen egusi and non-egusi genotypes
SNP	Chr1	32838282	G	A	1/1	0/0	0/0	Common bewteen egusi and non-egusi genotypes
SNP	Chr1	32839502	T	G	1/1	0/0	0/0	Common bewteen egusi and non-egusi genotypes
SNP	Chr1	32839701	T	G	1/1	0/0	0/0	Common bewteen egusi and non-egusi genotypes
SNP	Chr1	32839942	C	G	1/1	0/0	0/0	Common bewteen egusi and non-egusi genotypes
SNP	Chr1	32840960	C	T	1/1	0/0	0/0	Common bewteen egusi and non-egusi genotypes
SNP	Chr1	32840962	A	C	1/1	0/0	0/0	Common bewteen egusi and non-egusi genotypes
SNP	Chr1	32841044	A	G	1/1	0/0	0/0	Common bewteen egusi and non-egusi genotypes
SNP	Chr1	32841222	C	A	0/0	1/1	1/1	Common bewteen egusi and non-egusi genotypes
InDel	Chr1	32841527	A	AT	0/0	1/1	1/1	Common bewteen egusi and non-egusi genotypes
InDel	Chr1	32842733	G	GA	0/0	1/1	1/1	Common bewteen egusi and non-egusi genotypes
InDel	Chr1	32842763	GC	G	1/1	0/0	0/0	Common bewteen egusi and non-egusi genotypes
SNP	Chr1	32842836	A	C	1/1	0/0	0/0	Common bewteen egusi and non-egusi genotypes
SNP	Chr1	32843076	T	A	0/0	1/1	1/1	Common bewteen egusi and non-egusi genotypes
SNP	Chr1	32843077	T	A	0/0	1/1	1/1	Common bewteen egusi and non-egusi genotypes
InDel	Chr1	32843452	GTT	G	0/0	1/1	1/1	Common bewteen egusi and non-egusi genotypes
SNP	Chr1	32844793	G	T	1/1	0/0	0/0	Common bewteen egusi and non-egusi genotypes
SNP	Chr1	32846101	T	C	0/0	1/1	1/1	Common bewteen egusi and non-egusi genotypes
SNP	Chr1	32846718	A	G	1/1	0/0	0/0	Common bewteen egusi and non-egusi genotypes
SNP	Chr1	32848790	A	G	1/1	0/0	0/0	Common bewteen egusi and non-egusi genotypes
SNP	Chr1	32849275	A	G	1/1	0/0	0/0	Common bewteen egusi and non-egusi genotypes
InDel	Chr1	32849766	G	GA	1/1	0/0	0/0	Common bewteen egusi and non-egusi genotypes
SNP	Chr1	32849795	T	G	1/1	0/0	0/0	Common bewteen egusi and non-egusi genotypes
SNP	Chr1	32851689	G	A	0/0	1/1	1/1	Common bewteen egusi and non-egusi genotypes
InDel	Chr1	32851785	TA	T	1/1	0/0	0/0	Common bewteen egusi and non-egusi genotypes
InDel	Chr1	32851941	T	TAA	0/0	1/1	1/1	Common bewteen egusi and non-egusi genotypes
InDel	Chr1	32852239	C	CT	0/0	1/1	1/1	Common bewteen egusi and non-egusi genotypes
SNP	Chr1	32853244	G	T	1/1	0/0	0/0	Common bewteen egusi and non-egusi genotypes
InDel	Chr1	32854691	C	CTTTTT	1/1	0/0	0/0	Common bewteen egusi and non-egusi genotypes
InDel	Chr1	32854706	T	TG	0/0	1/1	1/1	Common bewteen egusi and non-egusi genotypes
SNP	Chr1	32859877	T	C	1/1	0/0	0/0	Common bewteen egusi and non-egusi genotypes
InDel	Chr1	32860026	C	CA	0/0	1/1	1/1	Common bewteen egusi and non-egusi genotypes
SNP	Chr1	32860111	T	C	0/0	1/1	1/1	Common bewteen egusi and non-egusi genotypes
SNP	Chr1	32860942	G	C	1/1	0/0	0/0	Common bewteen egusi and non-egusi genotypes
InDel	Chr1	32869534	G	GAA	1/1	0/0	1/1	Unique between B3 and B4
snp	Chr1	32869861	G	A	0/0	0/0	1/1	Unique between B3 and X1625
SNP	Chr1	32869978	G	A	1/1	0/0	1/1	Unique between B3 and B4
SNP	Chr1	32870780	A	C	1/1	0/0	0/0	Common bewteen egusi and non-egusi genotypes
InDel	Chr1	32871185	GA	G	1/1	0/0	1/1	Unique between B3 and B4
snp	Chr1	32872307	G	A	0/0	0/0	1/1	Unique between B3 and X1625
SNP	Chr1	32872947	A	G	1/1	0/0	1/1	Unique between B3 and B4
SNP	Chr1	32873766	C	T	1/1	0/0	1/1	Unique between B3 and B4
SNP	Chr1	32873924	T	A	1/1	0/0	1/1	Unique between B3 and B4
InDel	Chr1	32873943	T	TC	1/1	0/0	1/1	Unique between B3 and B4
InDel	Chr1	32873999	A	ATC	1/1	0/0	1/1	Unique between B3 and B4
SNP	Chr1	32874085	C	T	1/1	0/0	1/1	Unique between B3 and B4
SNP	Chr1	32874538	G	T	1/1	0/0	1/1	Unique between B3 and B4
SNP	Chr1	32875060	C	A	1/1	0/0	1/1	Unique between B3 and B4
SNP	Chr1	32875404	T	C	1/1	0/0	1/1	Unique between B3 and B4
snp	Chr1	32876239	A	G	0/0	0/0	1/1	Unique between B3 and X1625
SNP	Chr1	32878578	T	C	1/1	0/0	1/1	Unique between B3 and B4
snp	Chr1	32879739	G	A	0/0	0/0	1/1	Unique between B3 and X1625
SNP	Chr1	32879787	A	T	1/1	0/0	1/1	Unique between B3 and B4
SNP	Chr1	32879803	C	T	1/1	0/0	1/1	Unique between B3 and B4
SNP	Chr1	32879967	C	T	1/1	0/0	1/1	Unique between B3 and B4
InDel	Chr1	32880007	C	CAGTATCG	1/1	0/0	1/1	Unique between B3 and B4
snp	Chr1	32880103	C	T	0/0	0/0	1/1	Unique between B3 and X1625
snp	Chr1	32880114	C	T	0/0	0/0	1/1	Unique between B3 and X1625
SNP	Chr1	32880348	C	T	0/0	1/1	1/1	Common bewteen egusi and non-egusi genotypes
SNP	Chr1	32880757	A	G	0/0	1/1	1/1	Common bewteen egusi and non-egusi genotypes
SNP	Chr1	32880769	A	T	1/1	0/0	0/0	Common bewteen egusi and non-egusi genotypes
SNP	Chr1	32880920	G	A	1/1	0/0	0/0	Common bewteen egusi and non-egusi genotypes
SNP	Chr1	32881155	G	A	0/0	1/1	1/1	Common bewteen egusi and non-egusi genotypes
InDel	Chr1	32881827	G	GAAAAAA	1/1	0/0	1/1	Unique between B3 and B4
snp	Chr1	32882298	T	C	0/0	0/0	1/1	Unique between B3 and X1625
SNP	Chr1	32882362	C	G	1/1	0/0	0/0	Common bewteen egusi and non-egusi genotypes
SNP	Chr1	32882411	G	T	1/1	0/0	0/0	Common bewteen egusi and non-egusi genotypes
SNP	Chr1	32882698	T	G	0/0	1/1	1/1	Common bewteen egusi and non-egusi genotypes
InDel	Chr1	32882942	C	CA	0/0	1/1	1/1	Common bewteen egusi and non-egusi genotypes
InDel	Chr1	32883956	CTTCT	C	0/0	0/0	1/1	Unique between B3 and X1625
InDel	Chr1	32883958	TC	T	1/1	0/0	1/1	Unique between B3 and B4
snp	Chr1	32883968	T	C	0/0	0/0	1/1	Unique between B3 and X1625
InDel	Chr1	32884049	C	CATTATTATTGTGATTT	0/0	0/0	1/1	Unique between B3 and X1625
snp	Chr1	32884094	C	A	0/0	0/0	1/1	Unique between B3 and X1625
snp	Chr1	32884141	G	A	0/0	0/0	1/1	Unique between B3 and X1625
snp	Chr1	32884161	T	C	0/0	0/0	1/1	Unique between B3 and X1625
SNP	Chr1	32884194	G	A	1/1	0/0	0/0	Common bewteen egusi and non-egusi genotypes
SNP	Chr1	32884202	T	C	1/1	0/0	0/0	Common bewteen egusi and non-egusi genotypes
snp	Chr1	32884340	C	T	0/0	0/0	1/1	Unique between B3 and X1625
snp	Chr1	32884390	T	C	0/0	0/0	1/1	Unique between B3 and X1625
SNP	Chr1	32884400	T	A	1/1	0/0	0/0	Common bewteen egusi and non-egusi genotypes
snp	Chr1	32884457	G	A	0/0	0/0	1/1	Unique between B3 and X1625
SNP	Chr1	32884470	C	T	1/1	0/0	0/0	Common bewteen egusi and non-egusi genotypes
SNP	Chr1	32884595	A	T	1/1	0/0	1/1	Unique between B3 and B4
snp	Chr1	32885001	T	C	0/0	0/0	1/1	Unique between B3 and X1625
SNP	Chr1	32886276	T	C	1/1	0/0	1/1	Unique between B3 and B4
SNP	Chr1	32887685	G	C	1/1	0/0	1/1	Unique between B3 and B4
SNP	Chr1	32887751	G	A	1/1	0/0	1/1	Unique between B3 and B4
SNP	Chr1	32888767	A	C	1/1	0/0	1/1	Unique between B3 and B4
InDel	Chr1	32889316	AT	A	1/1	0/0	0/0	Common bewteen egusi and non-egusi genotypes
InDel	Chr1	32889812	TA	T	1/1	0/0	1/1	Unique between B3 and B4
SNP	Chr1	32889852	T	C	1/1	0/0	0/0	Common bewteen egusi and non-egusi genotypes
SNP	Chr1	32890320	A	T	1/1	0/0	1/1	Unique between B3 and B4
SNP	Chr1	32890977	G	A	1/1	0/0	1/1	Unique between B3 and B4
InDel	Chr1	32891083	AC	A	1/1	0/0	0/0	Common bewteen egusi and non-egusi genotypes
SNP	Chr1	32891156	G	A	1/1	0/0	0/0	Common bewteen egusi and non-egusi genotypes
snp	Chr1	32891440	C	T	0/0	0/0	1/1	Unique between B3 and X1625
SNP	Chr1	32891451	C	T	1/1	0/0	1/1	Unique between B3 and B4
SNP	Chr1	32891616	A	G	1/1	0/0	1/1	Unique between B3 and B4
SNP	Chr1	32891659	G	A	1/1	0/0	1/1	Unique between B3 and B4
SNP	Chr1	32891681	A	G	1/1	0/0	1/1	Unique between B3 and B4
SNP	Chr1	32891690	G	C	1/1	0/0	1/1	Unique between B3 and B4
SNP	Chr1	32891835	A	G	1/1	0/0	1/1	Unique between B3 and B4
SNP	Chr1	32892054	C	T	1/1	0/0	0/0	Common bewteen egusi and non-egusi genotypes
SNP	Chr1	32892365	C	T	1/1	0/0	1/1	Unique between B3 and B4
SNP	Chr1	32892408	G	A	1/1	0/0	1/1	Unique between B3 and B4
SNP	Chr1	32892449	C	T	1/1	0/0	1/1	Unique between B3 and B4
snp	Chr1	32893240	C	T	0/0	0/0	1/1	Unique between B3 and X1625
SNP	Chr1	32893403	A	G	1/1	0/0	1/1	Unique between B3 and B4
SNP	Chr1	32893981	A	G	1/1	0/0	1/1	Unique between B3 and B4
InDel	Chr1	32894234	A	AT	0/0	0/0	1/1	Unique between B3 and X1625
SNP	Chr1	32894276	A	G	1/1	0/0	0/0	Common bewteen egusi and non-egusi genotypes
SNP	Chr1	32894541	A	G	1/1	0/0	1/1	Unique between B3 and B4
snp	Chr1	32894715	C	T	0/0	0/0	1/1	Unique between B3 and X1625
InDel	Chr1	32894834	TAA	T	1/1	0/0	1/1	Unique between B3 and B4
snp	Chr1	32894914	A	T	0/0	0/0	1/1	Unique between B3 and X1625
snp	Chr1	32895287	G	A	0/0	0/0	1/1	Unique between B3 and X1625
InDel	Chr1	32895365	AATATATATAT	A	1/1	0/0	1/1	Unique between B3 and B4
SNP	Chr1	32895917	A	T	1/1	0/0	1/1	Unique between B3 and B4
InDel	Chr1	32896264	ATT	A	1/1	0/0	1/1	Unique between B3 and B4
SNP	Chr1	32896666	C	T	1/1	0/0	0/0	Common bewteen egusi and non-egusi genotypes
InDel	Chr1	32896761	A	AT	1/1	0/0	0/0	Common bewteen egusi and non-egusi genotypes
InDel	Chr1	32897078	TA	T	1/1	0/0	1/1	Unique between B3 and B4
SNP	Chr1	32897452	A	G	1/1	0/0	1/1	Unique between B3 and B4
InDel	Chr1	32897983	GT	G	0/0	0/0	1/1	Unique between B3 and X1625
InDel	Chr1	32898058	A	AT	0/0	0/0	1/1	Unique between B3 and X1625
InDel	Chr1	32898155	C	CATAAAA	0/0	0/0	1/1	Unique between B3 and X1625
snp	Chr1	32898210	A	G	0/0	0/0	1/1	Unique between B3 and X1625
SNP	Chr1	32898616	G	A	1/1	0/0	0/0	Common bewteen egusi and non-egusi genotypes
SNP	Chr1	32898707	T	C	1/1	0/0	0/0	Common bewteen egusi and non-egusi genotypes
SNP	Chr1	32898838	T	A	1/1	0/0	1/1	Unique between B3 and B4
SNP	Chr1	32902611	C	T	1/1	0/0	0/0	Common bewteen egusi and non-egusi genotypes
snp	Chr1	32902710	T	A	0/0	0/0	1/1	Unique between B3 and X1625
SNP	Chr1	32903589	C	T	1/1	0/0	1/1	Unique between B3 and B4
snp	Chr1	32905638	G	C	0/0	0/0	1/1	Unique between B3 and X1625
snp	Chr1	32906236	T	C	0/0	0/0	1/1	Unique between B3 and X1625
InDel	Chr1	32907597	T	TA	0/0	0/0	1/1	Unique between B3 and X1625
InDel	Chr1	32907683	TATTA	T	0/0	0/0	1/1	Unique between B3 and X1625
snp	Chr1	32908627	G	C	0/0	0/0	1/1	Unique between B3 and X1625
SNP	Chr1	32909035	G	T	1/1	0/0	0/0	Common bewteen egusi and non-egusi genotypes
snp	Chr1	32910427	A	T	0/0	0/0	1/1	Unique between B3 and X1625
InDel	Chr1	32910443	CCT	C	0/0	0/0	1/1	Unique between B3 and X1625
SNP	Chr1	32910748	T	C	1/1	0/0	1/1	Unique between B3 and B4
SNP	Chr1	32911261	C	T	1/1	0/0	1/1	Unique between B3 and B4
InDel	Chr1	32911463	TA	T	0/0	0/0	1/1	Unique between B3 and X1625
SNP	Chr1	32911571	A	T	1/1	0/0	0/0	Common bewteen egusi and non-egusi genotypes
InDel	Chr1	32911589	G	GT	1/1	0/0	1/1	Unique between B3 and B4
InDel	Chr1	32911628	TA	T	1/1	0/0	1/1	Unique between B3 and B4
SNP	Chr1	32911630	A	G	1/1	0/0	0/0	Common bewteen egusi and non-egusi genotypes
snp	Chr1	32911704	G	A	0/0	0/0	1/1	Unique between B3 and X1625
SNP	Chr1	32912710	T	G	0/0	1/1	1/1	Common bewteen egusi and non-egusi genotypes
SNP	Chr1	32913370	G	A	0/0	1/1	1/1	Common bewteen egusi and non-egusi genotypes
snp	Chr1	32914383	A	T	0/0	0/0	1/1	Unique between B3 and X1625
SNP	Chr1	32914603	G	T	1/1	0/0	0/0	Common bewteen egusi and non-egusi genotypes
SNP	Chr1	32914705	T	C	0/0	1/1	1/1	Common bewteen egusi and non-egusi genotypes
SNP	Chr1	32915881	C	T	1/1	0/0	0/0	Common bewteen egusi and non-egusi genotypes
SNP	Chr1	32916035	A	T	0/0	1/1	1/1	Common bewteen egusi and non-egusi genotypes
InDel	Chr1	32916068	GT	G	1/1	0/0	0/0	Common bewteen egusi and non-egusi genotypes
InDel	Chr1	32916291	T	TAA	0/0	1/1	1/1	Common bewteen egusi and non-egusi genotypes
SNP	Chr1	32916444	G	A	0/0	1/1	1/1	Common bewteen egusi and non-egusi genotypes
SNP	Chr1	32916454	C	A	0/0	1/1	1/1	Common bewteen egusi and non-egusi genotypes
InDel	Chr1	32916593	G	GTA	0/0	1/1	1/1	Common bewteen egusi and non-egusi genotypes
SNP	Chr1	32917147	T	C	0/0	1/1	1/1	Common bewteen egusi and non-egusi genotypes
SNP	Chr1	32917429	T	C	1/1	0/0	0/0	Common bewteen egusi and non-egusi genotypes
SNP	Chr1	32918006	T	C	0/0	1/1	1/1	Common bewteen egusi and non-egusi genotypes
SNP	Chr1	32918030	C	A	0/0	1/1	1/1	Common bewteen egusi and non-egusi genotypes
InDel	Chr1	32918141	TAAC	T	0/0	1/1	1/1	Common bewteen egusi and non-egusi genotypes
SNP	Chr1	32918254	G	A	1/1	0/0	0/0	Common bewteen egusi and non-egusi genotypes
SNP	Chr1	32918769	G	A	0/0	1/1	1/1	Common bewteen egusi and non-egusi genotypes
SNP	Chr1	32918804	G	A	0/0	1/1	0/0	Unique between B3 and B4
SNP	Chr1	32918838	G	A	0/0	1/1	1/1	Common bewteen egusi and non-egusi genotypes
SNP	Chr1	32919054	C	T	0/0	1/1	1/1	Common bewteen egusi and non-egusi genotypes
SNP	Chr1	32919110	C	T	0/0	1/1	1/1	Common bewteen egusi and non-egusi genotypes
SNP	Chr1	32919358	A	C	0/0	1/1	1/1	Common bewteen egusi and non-egusi genotypes
InDel	Chr1	32919360	G	GA	0/0	1/1	1/1	Common bewteen egusi and non-egusi genotypes
SNP	Chr1	32919399	T	C	0/0	1/1	1/1	Common bewteen egusi and non-egusi genotypes
SNP	Chr1	32919554	A	T	0/0	1/1	1/1	Common bewteen egusi and non-egusi genotypes
InDel	Chr1	32919575	AC	A	0/0	1/1	1/1	Common bewteen egusi and non-egusi genotypes
SNP	Chr1	32919670	C	T	1/1	0/0	0/0	Common bewteen egusi and non-egusi genotypes
SNP	Chr1	32919695	C	A	1/1	0/0	0/0	Common bewteen egusi and non-egusi genotypes
SNP	Chr1	32920393	C	A	0/0	1/1	1/1	Common bewteen egusi and non-egusi genotypes
SNP	Chr1	32920636	G	T	0/0	1/1	1/1	Common bewteen egusi and non-egusi genotypes
SNP	Chr1	32920752	G	T	1/1	0/0	0/0	Common bewteen egusi and non-egusi genotypes
SNP	Chr1	32923170	G	A	0/0	1/1	1/1	Common bewteen egusi and non-egusi genotypes
SNP	Chr1	32923394	G	C	0/0	1/1	1/1	Common bewteen egusi and non-egusi genotypes
SNP	Chr1	32923443	A	T	0/0	1/1	1/1	Common bewteen egusi and non-egusi genotypes
SNP	Chr1	32923902	T	C	0/0	1/1	1/1	Common bewteen egusi and non-egusi genotypes
InDel	Chr1	32924319	AT	A	0/0	1/1	1/1	Common bewteen egusi and non-egusi genotypes
SNP	Chr1	32924795	T	A	0/0	1/1	1/1	Common bewteen egusi and non-egusi genotypes
SNP	Chr1	32925042	T	C	0/0	1/1	1/1	Common bewteen egusi and non-egusi genotypes
SNP	Chr1	32925093	G	A	0/0	1/1	1/1	Common bewteen egusi and non-egusi genotypes
SNP	Chr1	32925264	C	T	0/0	1/1	1/1	Common bewteen egusi and non-egusi genotypes
SNP	Chr1	32926480	T	C	0/0	1/1	1/1	Common bewteen egusi and non-egusi genotypes
SNP	Chr1	32927157	G	C	0/0	1/1	1/1	Common bewteen egusi and non-egusi genotypes
SNP	Chr1	32928028	T	C	0/0	1/1	1/1	Common bewteen egusi and non-egusi genotypes
SNP	Chr1	32928030	C	A	0/0	1/1	1/1	Common bewteen egusi and non-egusi genotypes
SNP	Chr1	32928447	C	G	0/0	1/1	1/1	Common bewteen egusi and non-egusi genotypes
SNP	Chr1	32928507	G	A	1/1	0/0	0/0	Common bewteen egusi and non-egusi genotypes
InDel	Chr1	32928785	TA	T	1/1	0/0	0/0	Common bewteen egusi and non-egusi genotypes
InDel	Chr1	32929846	TGAACATTTA	T	0/0	1/1	1/1	Common bewteen egusi and non-egusi genotypes
SNP	Chr1	32930747	T	G	0/0	1/1	1/1	Common bewteen egusi and non-egusi genotypes
InDel	Chr1	32930760	C	CT	0/0	1/1	1/1	Common bewteen egusi and non-egusi genotypes
SNP	Chr1	32932418	C	T	0/0	1/1	1/1	Common bewteen egusi and non-egusi genotypes
InDel	Chr1	32932968	A	AAT	0/0	1/1	1/1	Common bewteen egusi and non-egusi genotypes
SNP	Chr1	32933025	C	T	1/1	0/0	0/0	Common bewteen egusi and non-egusi genotypes
SNP	Chr1	32933086	C	T	1/1	0/0	0/0	Common bewteen egusi and non-egusi genotypes
SNP	Chr1	32934970	A	T	0/0	1/1	1/1	Common bewteen egusi and non-egusi genotypes
SNP	Chr1	32935488	G	A	0/0	1/1	1/1	Common bewteen egusi and non-egusi genotypes
SNP	Chr1	32937287	G	A	0/0	1/1	1/1	Common bewteen egusi and non-egusi genotypes
InDel	Chr1	32937560	TCTCGGG	T	1/1	0/0	0/0	Common bewteen egusi and non-egusi genotypes
SNP	Chr1	32938411	G	A	0/0	1/1	1/1	Common bewteen egusi and non-egusi genotypes
SNP	Chr1	32938595	A	T	0/0	1/1	1/1	Common bewteen egusi and non-egusi genotypes
SNP	Chr1	32939118	G	T	0/0	1/1	1/1	Common bewteen egusi and non-egusi genotypes
InDel	Chr1	32939924	G	GTTT	0/0	1/1	1/1	Common bewteen egusi and non-egusi genotypes
InDel	Chr1	32940205	A	AATG	0/0	1/1	1/1	Common bewteen egusi and non-egusi genotypes
SNP	Chr1	32940301	T	C	0/0	1/1	1/1	Common bewteen egusi and non-egusi genotypes
InDel	Chr1	32940858	A	AT	0/0	1/1	1/1	Common bewteen egusi and non-egusi genotypes
SNP	Chr1	32941455	A	C	0/0	1/1	1/1	Common bewteen egusi and non-egusi genotypes
SNP	Chr1	32941516	A	C	0/0	1/1	1/1	Common bewteen egusi and non-egusi genotypes
SNP	Chr1	32942012	C	G	1/1	0/0	1/1	Unique between B3 and B4
InDel	Chr1	32942054	C	CATATAT	1/1	0/0	0/0	Common bewteen egusi and non-egusi genotypes
SNP	Chr1	32943020	G	C	1/1	0/0	0/0	Common bewteen egusi and non-egusi genotypes
SNP	Chr1	32943362	G	T	1/1	0/0	0/0	Common bewteen egusi and non-egusi genotypes
snp	Chr1	32943678	C	T	0/0	0/0	1/1	Unique between B3 and X1625
snp	Chr1	32943690	T	A	0/0	0/0	1/1	Unique between B3 and X1625
SNP	Chr1	32943721	T	C	1/1	0/0	1/1	Unique between B3 and B4
SNP	Chr1	32943841	G	A	1/1	0/0	0/0	Common bewteen egusi and non-egusi genotypes
SNP	Chr1	32944455	A	C	1/1	0/0	0/0	Common bewteen egusi and non-egusi genotypes
InDel	Chr1	32944473	TC	T	1/1	0/0	0/0	Common bewteen egusi and non-egusi genotypes
InDel	Chr1	32944492	CATATAT	C	1/1	0/0	0/0	Common bewteen egusi and non-egusi genotypes
InDel	Chr1	32944915	GA	G	1/1	0/0	1/1	Unique between B3 and B4
snp	Chr1	32944997	T	C	0/0	0/0	1/1	Unique between B3 and X1625
InDel	Chr1	32945071	AC	A	0/0	0/0	1/1	Unique between B3 and X1625
snp	Chr1	32945401	G	A	0/0	0/0	1/1	Unique between B3 and X1625
SNP	Chr1	32945714	C	T	1/1	0/0	0/0	Common bewteen egusi and non-egusi genotypes
InDel	Chr1	32946184	C	CT	0/0	1/1	1/1	Common bewteen egusi and non-egusi genotypes
SNP	Chr1	32946241	A	C	0/0	1/1	1/1	Common bewteen egusi and non-egusi genotypes
SNP	Chr1	32946260	T	C	1/1	0/0	0/0	Common bewteen egusi and non-egusi genotypes
SNP	Chr1	32946498	G	T	1/1	0/0	0/0	Common bewteen egusi and non-egusi genotypes
SNP	Chr1	32947036	C	T	1/1	0/0	0/0	Common bewteen egusi and non-egusi genotypes
SNP	Chr1	32947780	A	G	0/0	1/1	1/1	Common bewteen egusi and non-egusi genotypes
SNP	Chr1	32948338	G	A	1/1	0/0	0/0	Common bewteen egusi and non-egusi genotypes
SNP	Chr1	32948456	C	T	0/0	1/1	1/1	Common bewteen egusi and non-egusi genotypes
SNP	Chr1	32948756	C	T	0/0	1/1	1/1	Common bewteen egusi and non-egusi genotypes
SNP	Chr1	32949906	C	A	0/0	1/1	1/1	Common bewteen egusi and non-egusi genotypes
SNP	Chr1	32952682	G	C	0/0	1/1	1/1	Common bewteen egusi and non-egusi genotypes
InDel	Chr1	32952818	C	CTT	1/1	0/0	0/0	Common bewteen egusi and non-egusi genotypes
InDel	Chr1	32953124	C	CT	0/0	1/1	1/1	Common bewteen egusi and non-egusi genotypes
SNP	Chr1	32953834	A	T	1/1	0/0	0/0	Common bewteen egusi and non-egusi genotypes
SNP	Chr1	32953860	C	T	1/1	0/0	0/0	Common bewteen egusi and non-egusi genotypes
SNP	Chr1	32954417	C	A	1/1	0/0	0/0	Common bewteen egusi and non-egusi genotypes
SNP	Chr1	32955303	G	T	1/1	0/0	0/0	Common bewteen egusi and non-egusi genotypes
SNP	Chr1	32956116	G	C	1/1	0/0	0/0	Common bewteen egusi and non-egusi genotypes
InDel	Chr1	32956183	AAC	A	0/0	1/1	1/1	Common bewteen egusi and non-egusi genotypes
InDel	Chr1	32956844	C	CA	0/0	1/1	1/1	Common bewteen egusi and non-egusi genotypes
InDel	Chr1	32956846	ATT	A	1/1	0/0	0/0	Common bewteen egusi and non-egusi genotypes
InDel	Chr1	32959789	T	TA	1/1	1/1	0/0	Unique between B3 and X1625
SNP	Chr1	32959816	A	T	0/0	1/1	1/1	Common bewteen egusi and non-egusi genotypes
SNP	Chr1	32960228	G	C	0/0	1/1	1/1	Common bewteen egusi and non-egusi genotypes
InDel	Chr1	32962256	G	GAGCCAATT	1/1	0/0	0/0	Common bewteen egusi and non-egusi genotypes
SNP	Chr1	32963843	C	G	1/1	0/0	0/0	Common bewteen egusi and non-egusi genotypes
SNP	Chr1	32963852	A	T	0/0	1/1	1/1	Common bewteen egusi and non-egusi genotypes
InDel	Chr1	32963874	G	GT	0/0	1/1	1/1	Common bewteen egusi and non-egusi genotypes
SNP	Chr1	32964037	C	A	1/1	0/0	0/0	Common bewteen egusi and non-egusi genotypes
SNP	Chr1	32964437	T	G	0/0	1/1	1/1	Common bewteen egusi and non-egusi genotypes
InDel	Chr1	32964873	TAAA	T	0/0	1/1	1/1	Common bewteen egusi and non-egusi genotypes
SNP	Chr1	32966391	G	A	1/1	0/0	0/0	Common bewteen egusi and non-egusi genotypes
SNP	Chr1	32970161	A	G	0/0	1/1	1/1	Common bewteen egusi and non-egusi genotypes
SNP	Chr1	32972390	G	T	0/0	1/1	1/1	Common bewteen egusi and non-egusi genotypes
SNP	Chr1	32972946	T	G	0/0	1/1	1/1	Common bewteen egusi and non-egusi genotypes
SNP	Chr1	32973128	G	A	0/0	1/1	1/1	Common bewteen egusi and non-egusi genotypes
SNP	Chr1	32973193	C	T	0/0	1/1	1/1	Common bewteen egusi and non-egusi genotypes
SNP	Chr1	32973617	G	A	0/0	1/1	1/1	Common bewteen egusi and non-egusi genotypes
SNP	Chr1	32974920	C	T	0/0	1/1	1/1	Common bewteen egusi and non-egusi genotypes
SNP	Chr1	32975027	T	C	1/1	0/0	0/0	Common bewteen egusi and non-egusi genotypes
SNP	Chr1	32975042	C	A	1/1	0/0	0/0	Common bewteen egusi and non-egusi genotypes
InDel	Chr1	32975104	G	GT	0/0	1/1	1/1	Common bewteen egusi and non-egusi genotypes
SNP	Chr1	32975505	T	G	1/1	0/0	0/0	Common bewteen egusi and non-egusi genotypes
SNP	Chr1	32975619	T	C	0/0	1/1	1/1	Common bewteen egusi and non-egusi genotypes
snp	Chr1	32975816	A	T	1/1	1/1	0/0	Unique between B3 and X1625
SNP	Chr1	32976314	A	T	1/1	0/0	0/0	Common bewteen egusi and non-egusi genotypes
SNP	Chr1	32976339	G	A	0/0	1/1	1/1	Common bewteen egusi and non-egusi genotypes
SNP	Chr1	32976403	G	A	1/1	0/0	0/0	Common bewteen egusi and non-egusi genotypes
SNP	Chr1	32976451	G	C	0/0	1/1	1/1	Common bewteen egusi and non-egusi genotypes
SNP	Chr1	32976627	T	C	1/1	0/0	0/0	Common bewteen egusi and non-egusi genotypes
SNP	Chr1	32978022	G	A	0/0	1/1	1/1	Common bewteen egusi and non-egusi genotypes
SNP	Chr1	32978336	C	T	0/0	1/1	1/1	Common bewteen egusi and non-egusi genotypes
SNP	Chr1	32978337	C	T	0/0	1/1	1/1	Common bewteen egusi and non-egusi genotypes
SNP	Chr1	32978571	T	G	1/1	0/0	0/0	Common bewteen egusi and non-egusi genotypes
SNP	Chr1	32978582	C	T	0/0	1/1	1/1	Common bewteen egusi and non-egusi genotypes
SNP	Chr1	32978901	T	C	1/1	0/0	0/0	Common bewteen egusi and non-egusi genotypes
SNP	Chr1	32979219	G	C	0/0	1/1	1/1	Common bewteen egusi and non-egusi genotypes
SNP	Chr1	32979517	G	C	0/0	1/1	1/1	Common bewteen egusi and non-egusi genotypes
InDel	Chr1	32981501	C	CAGAAGA	0/0	1/1	1/1	Common bewteen egusi and non-egusi genotypes
SNP	Chr1	32981712	G	T	0/0	1/1	1/1	Common bewteen egusi and non-egusi genotypes
InDel	Chr1	32982121	CA	C	0/0	1/1	1/1	Common bewteen egusi and non-egusi genotypes
InDel	Chr1	32982125	TTTC	T	0/0	1/1	1/1	Common bewteen egusi and non-egusi genotypes
InDel	Chr1	32982183	CTTCTT	C	1/1	0/0	0/0	Common bewteen egusi and non-egusi genotypes
SNP	Chr1	32982204	A	T	0/0	1/1	1/1	Common bewteen egusi and non-egusi genotypes
SNP	Chr1	32982609	A	G	0/0	1/1	1/1	Common bewteen egusi and non-egusi genotypes
SNP	Chr1	32983230	G	A	0/0	1/1	1/1	Common bewteen egusi and non-egusi genotypes
InDel	Chr1	32984206	G	GT	0/0	1/1	1/1	Common bewteen egusi and non-egusi genotypes
InDel	Chr1	32984307	A	AAT	1/1	0/0	0/0	Common bewteen egusi and non-egusi genotypes
InDel	Chr1	32984603	T	TA	0/0	1/1	1/1	Common bewteen egusi and non-egusi genotypes
SNP	Chr1	32984807	G	A	0/0	1/1	1/1	Common bewteen egusi and non-egusi genotypes
SNP	Chr1	32984826	C	T	0/0	1/1	1/1	Common bewteen egusi and non-egusi genotypes
InDel	Chr1	32986026	GA	G	1/1	0/0	0/0	Common bewteen egusi and non-egusi genotypes
InDel	Chr1	32986217	CTTT	C	1/1	0/0	0/0	Common bewteen egusi and non-egusi genotypes
SNP	Chr1	32986261	T	C	1/1	0/0	0/0	Common bewteen egusi and non-egusi genotypes
SNP	Chr1	32988302	A	G	1/1	0/0	0/0	Common bewteen egusi and non-egusi genotypes
SNP	Chr1	32988627	C	G	0/0	1/1	1/1	Common bewteen egusi and non-egusi genotypes
SNP	Chr1	32988639	C	T	1/1	0/0	0/0	Common bewteen egusi and non-egusi genotypes
SNP	Chr1	32988647	C	T	1/1	0/0	0/0	Common bewteen egusi and non-egusi genotypes
SNP	Chr1	32988688	A	G	1/1	0/0	0/0	Common bewteen egusi and non-egusi genotypes
SNP	Chr1	32988716	A	C	1/1	0/0	0/0	Common bewteen egusi and non-egusi genotypes
InDel	Chr1	32989132	T	TA	1/1	0/0	0/0	Common bewteen egusi and non-egusi genotypes
SNP	Chr1	32989732	A	T	0/0	1/1	1/1	Common bewteen egusi and non-egusi genotypes
SNP	Chr1	32990437	T	A	0/0	1/1	1/1	Common bewteen egusi and non-egusi genotypes
SNP	Chr1	32991064	T	C	0/0	1/1	1/1	Common bewteen egusi and non-egusi genotypes
SNP	Chr1	32992468	A	G	1/1	0/0	0/0	Common bewteen egusi and non-egusi genotypes
SNP	Chr1	32993425	G	A	1/1	0/0	0/0	Common bewteen egusi and non-egusi genotypes
SNP	Chr1	32993839	T	C	0/0	1/1	1/1	Common bewteen egusi and non-egusi genotypes
SNP	Chr1	32995077	A	C	0/0	1/1	0/0	Unique between B3 and B4
InDel	Chr1	32996810	G	GA	1/1	0/0	0/0	Common bewteen egusi and non-egusi genotypes
SNP	Chr1	32996869	G	A	1/1	0/0	0/0	Common bewteen egusi and non-egusi genotypes
SNP	Chr1	32997567	T	G	0/0	1/1	1/1	Common bewteen egusi and non-egusi genotypes
SNP	Chr1	32997648	C	A	0/0	1/1	1/1	Common bewteen egusi and non-egusi genotypes
SNP	Chr1	32997754	T	G	0/0	1/1	1/1	Common bewteen egusi and non-egusi genotypes
SNP	Chr1	32997788	G	A	0/0	1/1	1/1	Common bewteen egusi and non-egusi genotypes
SNP	Chr1	32997792	T	A	0/0	1/1	1/1	Common bewteen egusi and non-egusi genotypes
SNP	Chr1	32997832	C	G	0/0	1/1	1/1	Common bewteen egusi and non-egusi genotypes
SNP	Chr1	32997833	T	A	0/0	1/1	1/1	Common bewteen egusi and non-egusi genotypes
SNP	Chr1	32997908	A	G	0/0	1/1	1/1	Common bewteen egusi and non-egusi genotypes
InDel	Chr1	32998010	G	GC	0/0	1/1	1/1	Common bewteen egusi and non-egusi genotypes
SNP	Chr1	32998021	T	A	1/1	0/0	0/0	Common bewteen egusi and non-egusi genotypes
SNP	Chr1	32998101	A	C	0/0	1/1	1/1	Common bewteen egusi and non-egusi genotypes
InDel	Chr1	32998130	TA	T	0/0	1/1	1/1	Common bewteen egusi and non-egusi genotypes
SNP	Chr1	32998248	A	G	0/0	1/1	1/1	Common bewteen egusi and non-egusi genotypes
SNP	Chr1	32998250	G	T	0/0	1/1	1/1	Common bewteen egusi and non-egusi genotypes
SNP	Chr1	32998260	C	G	0/0	1/1	1/1	Common bewteen egusi and non-egusi genotypes
SNP	Chr1	32998261	A	G	0/0	1/1	1/1	Common bewteen egusi and non-egusi genotypes
SNP	Chr1	32998310	G	A	1/1	0/0	0/0	Common bewteen egusi and non-egusi genotypes
SNP	Chr1	32998316	A	G	0/0	1/1	1/1	Common bewteen egusi and non-egusi genotypes
InDel	Chr1	32998461	AT	A	0/0	1/1	1/1	Common bewteen egusi and non-egusi genotypes
SNP	Chr1	32998467	A	T	0/0	1/1	1/1	Common bewteen egusi and non-egusi genotypes
SNP	Chr1	32998472	A	G	0/0	1/1	1/1	Common bewteen egusi and non-egusi genotypes
SNP	Chr1	32998485	C	A	0/0	1/1	1/1	Common bewteen egusi and non-egusi genotypes
SNP	Chr1	32998544	G	A	0/0	1/1	1/1	Common bewteen egusi and non-egusi genotypes
SNP	Chr1	32998582	C	T	0/0	1/1	1/1	Common bewteen egusi and non-egusi genotypes
InDel	Chr1	32998605	CATTACA	C	0/0	1/1	1/1	Common bewteen egusi and non-egusi genotypes
SNP	Chr1	32998638	T	A	0/0	1/1	1/1	Common bewteen egusi and non-egusi genotypes
SNP	Chr1	32998642	T	G	0/0	1/1	1/1	Common bewteen egusi and non-egusi genotypes
SNP	Chr1	32998734	G	A	0/0	1/1	1/1	Common bewteen egusi and non-egusi genotypes
SNP	Chr1	32998749	A	C	0/0	1/1	1/1	Common bewteen egusi and non-egusi genotypes
SNP	Chr1	32998904	A	G	0/0	1/1	1/1	Common bewteen egusi and non-egusi genotypes
SNP	Chr1	32998910	C	T	0/0	1/1	0/0	Unique between B3 and B4
SNP	Chr1	32999127	C	T	1/1	0/0	0/0	Common bewteen egusi and non-egusi genotypes
SNP	Chr1	32999304	T	A	1/1	0/0	0/0	Common bewteen egusi and non-egusi genotypes
InDel	Chr1	32999688	C	CT	0/0	1/1	1/1	Common bewteen egusi and non-egusi genotypes
SNP	Chr1	32999752	A	G	0/0	1/1	1/1	Common bewteen egusi and non-egusi genotypes
SNP	Chr1	32999812	C	T	0/0	1/1	1/1	Common bewteen egusi and non-egusi genotypes
SNP	Chr1	32999982	G	A	0/0	1/1	1/1	Common bewteen egusi and non-egusi genotypes
SNP	Chr1	33000022	C	T	0/0	1/1	1/1	Common bewteen egusi and non-egusi genotypes
SNP	Chr1	33000036	T	C	0/0	1/1	0/0	Unique between B3 and B4
SNP	Chr1	33000856	T	A	0/0	1/1	1/1	Common bewteen egusi and non-egusi genotypes
snp	Chr1	33001076	G	A	0/0	0/0	1/1	Unique between B3 and X1625
SNP	Chr1	33001396	A	C	0/0	1/1	1/1	Common bewteen egusi and non-egusi genotypes
SNP	Chr1	33001814	A	G	0/0	1/1	1/1	Common bewteen egusi and non-egusi genotypes
SNP	Chr1	33001832	A	G	0/0	1/1	1/1	Common bewteen egusi and non-egusi genotypes
SNP	Chr1	33001895	A	G	0/0	1/1	1/1	Common bewteen egusi and non-egusi genotypes
InDel	Chr1	33001947	T	TA	1/1	0/0	0/0	Common bewteen egusi and non-egusi genotypes
SNP	Chr1	33002087	G	A	0/0	1/1	1/1	Common bewteen egusi and non-egusi genotypes
SNP	Chr1	33002176	C	T	0/0	1/1	1/1	Common bewteen egusi and non-egusi genotypes
InDel	Chr1	33002503	AT	A	0/0	1/1	1/1	Common bewteen egusi and non-egusi genotypes
InDel	Chr1	33003208	AT	A	0/0	1/1	1/1	Common bewteen egusi and non-egusi genotypes
SNP	Chr1	33003280	C	T	0/0	1/1	1/1	Common bewteen egusi and non-egusi genotypes
InDel	Chr1	33003734	TA	T	1/1	0/0	0/0	Common bewteen egusi and non-egusi genotypes
InDel	Chr1	33003752	TA	T	0/0	1/1	1/1	Common bewteen egusi and non-egusi genotypes
SNP	Chr1	33003931	C	A	0/0	1/1	1/1	Common bewteen egusi and non-egusi genotypes
SNP	Chr1	33004068	C	T	0/0	1/1	0/0	Unique between B3 and B4
SNP	Chr1	33004122	C	T	1/1	0/0	0/0	Common bewteen egusi and non-egusi genotypes
InDel	Chr1	33004198	T	TAA	1/1	0/0	0/0	Common bewteen egusi and non-egusi genotypes
SNP	Chr1	33004228	G	A	0/0	1/1	1/1	Common bewteen egusi and non-egusi genotypes
InDel	Chr1	33004264	A	AT	0/0	0/0	1/1	Unique between B3 and X1625
InDel	Chr1	33004471	CCAA	C	0/0	1/1	1/1	Common bewteen egusi and non-egusi genotypes
SNP	Chr1	33004475	C	T	0/0	1/1	1/1	Common bewteen egusi and non-egusi genotypes
SNP	Chr1	33004565	G	A	0/0	1/1	1/1	Common bewteen egusi and non-egusi genotypes
SNP	Chr1	33004569	C	T	0/0	1/1	1/1	Common bewteen egusi and non-egusi genotypes
InDel	Chr1	33004650	A	AT	1/1	0/0	0/0	Common bewteen egusi and non-egusi genotypes
InDel	Chr1	33004803	CA	C	0/0	0/0	1/1	Unique between B3 and X1625
SNP	Chr1	33004983	G	A	0/0	1/1	1/1	Common bewteen egusi and non-egusi genotypes
snp	Chr1	33005004	C	T	0/0	0/0	1/1	Unique between B3 and X1625
SNP	Chr1	33005045	A	G	0/0	1/1	1/1	Common bewteen egusi and non-egusi genotypes
SNP	Chr1	33005074	C	T	1/1	0/0	0/0	Common bewteen egusi and non-egusi genotypes
snp	Chr1	33005110	G	A	0/0	0/0	1/1	Unique between B3 and X1625
SNP	Chr1	33005165	C	T	0/0	1/1	1/1	Common bewteen egusi and non-egusi genotypes
SNP	Chr1	33005653	C	T	1/1	0/0	0/0	Common bewteen egusi and non-egusi genotypes
SNP	Chr1	33005771	C	A	1/1	0/0	0/0	Common bewteen egusi and non-egusi genotypes
SNP	Chr1	33005830	A	G	1/1	0/0	0/0	Common bewteen egusi and non-egusi genotypes
SNP	Chr1	33006956	C	T	0/0	1/1	1/1	Common bewteen egusi and non-egusi genotypes
SNP	Chr1	33008558	C	T	1/1	0/0	0/0	Common bewteen egusi and non-egusi genotypes
InDel	Chr1	33008712	GA	G	1/1	0/0	0/0	Common bewteen egusi and non-egusi genotypes
InDel	Chr1	33009037	C	CA	0/0	1/1	0/0	Unique between B3 and B4
SNP	Chr1	33010650	G	A	0/0	1/1	1/1	Common bewteen egusi and non-egusi genotypes
InDel	Chr1	33011315	AAT	A	1/1	0/0	0/0	Common bewteen egusi and non-egusi genotypes
InDel	Chr1	33011462	G	GA	0/0	1/1	1/1	Common bewteen egusi and non-egusi genotypes
SNP	Chr1	33011464	A	G	1/1	0/0	0/0	Common bewteen egusi and non-egusi genotypes
SNP	Chr1	33012685	G	A	0/0	1/1	0/0	Unique between B3 and B4
SNP	Chr1	33016630	A	T	1/1	0/0	0/0	Common bewteen egusi and non-egusi genotypes
SNP	Chr1	33017810	C	A	1/1	0/0	0/0	Common bewteen egusi and non-egusi genotypes
SNP	Chr1	33019297	T	C	1/1	0/0	0/0	Common bewteen egusi and non-egusi genotypes
SNP	Chr1	33019617	G	A	1/1	0/0	0/0	Common bewteen egusi and non-egusi genotypes
InDel	Chr1	33019678	C	CACAAAAA	1/1	1/1	0/0	Unique between B3 and X1625
InDel	Chr1	33019895	GT	G	1/1	0/0	0/0	Common bewteen egusi and non-egusi genotypes
SNP	Chr1	33020075	T	C	0/0	1/1	1/1	Common bewteen egusi and non-egusi genotypes
InDel	Chr1	33020249	TA	T	1/1	0/0	0/0	Common bewteen egusi and non-egusi genotypes
SNP	Chr1	33020629	G	C	1/1	0/0	0/0	Common bewteen egusi and non-egusi genotypes
SNP	Chr1	33020810	C	A	1/1	0/0	0/0	Common bewteen egusi and non-egusi genotypes
SNP	Chr1	33021463	T	A	0/0	1/1	1/1	Common bewteen egusi and non-egusi genotypes
snp	Chr1	33022221	T	C	0/0	0/0	1/1	Unique between B3 and X1625
SNP	Chr1	33022625	C	A	1/1	0/0	0/0	Common bewteen egusi and non-egusi genotypes
SNP	Chr1	33022869	T	C	1/1	0/0	0/0	Common bewteen egusi and non-egusi genotypes
SNP	Chr1	33022871	G	A	1/1	0/0	0/0	Common bewteen egusi and non-egusi genotypes
InDel	Chr1	33022935	A	AT	1/1	0/0	0/0	Common bewteen egusi and non-egusi genotypes
SNP	Chr1	33023641	A	G	0/0	1/1	1/1	Common bewteen egusi and non-egusi genotypes
InDel	Chr1	33024203	A	AT	0/0	0/0	1/1	Unique between B3 and X1625
InDel	Chr1	33024204	T	TA	1/1	0/0	0/0	Common bewteen egusi and non-egusi genotypes
SNP	Chr1	33024729	G	A	1/1	0/0	0/0	Common bewteen egusi and non-egusi genotypes
SNP	Chr1	33025553	T	C	1/1	0/0	0/0	Common bewteen egusi and non-egusi genotypes
SNP	Chr1	33025753	T	C	0/0	1/1	0/0	Unique between B3 and B4
InDel	Chr1	33026347	TGCC	T	0/0	1/1	1/1	Common bewteen egusi and non-egusi genotypes
SNP	Chr1	33026547	C	T	0/0	1/1	1/1	Common bewteen egusi and non-egusi genotypes
SNP	Chr1	33026659	G	A	0/0	1/1	1/1	Common bewteen egusi and non-egusi genotypes
SNP	Chr1	33026806	C	T	0/0	1/1	1/1	Common bewteen egusi and non-egusi genotypes
InDel	Chr1	33028084	T	TA	0/0	1/1	1/1	Common bewteen egusi and non-egusi genotypes
SNP	Chr1	33028152	G	T	0/0	1/1	1/1	Common bewteen egusi and non-egusi genotypes
SNP	Chr1	33028351	T	C	1/1	0/0	0/0	Common bewteen egusi and non-egusi genotypes
snp	Chr1	33028541	A	G	0/0	0/0	1/1	Unique between B3 and X1625
snp	Chr1	33028761	A	T	0/0	0/0	1/1	Unique between B3 and X1625
SNP	Chr1	33029033	G	A	0/0	1/1	1/1	Common bewteen egusi and non-egusi genotypes
SNP	Chr1	33029096	A	G	1/1	0/0	0/0	Common bewteen egusi and non-egusi genotypes
SNP	Chr1	33032122	C	A	0/0	1/1	1/1	Common bewteen egusi and non-egusi genotypes
SNP	Chr1	33033709	A	G	0/0	1/1	1/1	Common bewteen egusi and non-egusi genotypes
SNP	Chr1	33034379	C	T	1/1	0/0	0/0	Common bewteen egusi and non-egusi genotypes
SNP	Chr1	33034576	C	T	1/1	0/0	0/0	Common bewteen egusi and non-egusi genotypes
InDel	Chr1	33034737	TA	T	0/0	1/1	0/0	Unique between B3 and B4
InDel	Chr1	33034837	AAT	A	0/0	0/0	1/1	Unique between B3 and X1625
SNP	Chr1	33035356	C	G	1/1	0/0	0/0	Common bewteen egusi and non-egusi genotypes
SNP	Chr1	33035542	G	A	0/0	1/1	1/1	Common bewteen egusi and non-egusi genotypes
SNP	Chr1	33035622	C	T	0/0	1/1	1/1	Common bewteen egusi and non-egusi genotypes
SNP	Chr1	33039674	C	A	1/1	0/0	0/0	Common bewteen egusi and non-egusi genotypes
SNP	Chr1	33040689	T	A	1/1	0/0	0/0	Common bewteen egusi and non-egusi genotypes
SNP	Chr1	33040799	T	C	0/0	1/1	1/1	Common bewteen egusi and non-egusi genotypes
SNP	Chr1	33041046	C	A	1/1	0/0	0/0	Common bewteen egusi and non-egusi genotypes
InDel	Chr1	33041440	ACTTAGCG	A	1/1	0/0	0/0	Common bewteen egusi and non-egusi genotypes
InDel	Chr1	33041683	TCTATTTCTG	T	1/1	0/0	0/0	Common bewteen egusi and non-egusi genotypes
SNP	Chr1	33041750	C	T	1/1	0/0	0/0	Common bewteen egusi and non-egusi genotypes
SNP	Chr1	33041939	T	G	0/0	1/1	1/1	Common bewteen egusi and non-egusi genotypes
InDel	Chr1	33042253	GA	G	0/0	1/1	1/1	Common bewteen egusi and non-egusi genotypes
SNP	Chr1	33042638	C	T	0/0	1/1	1/1	Common bewteen egusi and non-egusi genotypes
SNP	Chr1	33043112	G	A	0/0	1/1	0/0	Unique between B3 and B4
InDel	Chr1	33043149	TCTATCA	T	0/0	1/1	1/1	Common bewteen egusi and non-egusi genotypes
SNP	Chr1	33043523	A	G	1/1	0/0	0/0	Common bewteen egusi and non-egusi genotypes
SNP	Chr1	33043909	A	G	0/0	1/1	1/1	Common bewteen egusi and non-egusi genotypes
InDel	Chr1	33043933	C	CAT	0/0	1/1	1/1	Common bewteen egusi and non-egusi genotypes
SNP	Chr1	33044669	A	G	0/0	1/1	1/1	Common bewteen egusi and non-egusi genotypes
SNP	Chr1	33045025	G	A	1/1	0/0	0/0	Common bewteen egusi and non-egusi genotypes
SNP	Chr1	33045100	G	A	0/0	1/1	1/1	Common bewteen egusi and non-egusi genotypes
SNP	Chr1	33045237	C	A	0/0	1/1	1/1	Common bewteen egusi and non-egusi genotypes
SNP	Chr1	33048477	G	A	0/0	1/1	1/1	Common bewteen egusi and non-egusi genotypes
InDel	Chr1	33048662	GCTTCA	G	0/0	1/1	0/0	Unique between B3 and B4
SNP	Chr1	33048669	T	G	0/0	1/1	0/0	Unique between B3 and B4
SNP	Chr1	33051476	G	C	0/0	1/1	1/1	Common bewteen egusi and non-egusi genotypes
SNP	Chr1	33052283	C	T	0/0	1/1	1/1	Common bewteen egusi and non-egusi genotypes
SNP	Chr1	33052351	C	T	0/0	1/1	1/1	Common bewteen egusi and non-egusi genotypes
SNP	Chr1	33052418	C	A	1/1	0/0	0/0	Common bewteen egusi and non-egusi genotypes
SNP	Chr1	33052591	A	G	0/0	1/1	1/1	Common bewteen egusi and non-egusi genotypes
SNP	Chr1	33053702	G	T	0/0	1/1	1/1	Common bewteen egusi and non-egusi genotypes
SNP	Chr1	33053703	A	T	0/0	1/1	1/1	Common bewteen egusi and non-egusi genotypes
SNP	Chr1	33053704	G	C	0/0	1/1	1/1	Common bewteen egusi and non-egusi genotypes
SNP	Chr1	33054077	C	T	0/0	1/1	1/1	Common bewteen egusi and non-egusi genotypes
SNP	Chr1	33054500	C	A	0/0	1/1	1/1	Common bewteen egusi and non-egusi genotypes
InDel	Chr1	33054708	A	AT	0/0	1/1	1/1	Common bewteen egusi and non-egusi genotypes
SNP	Chr1	33055246	G	A	0/0	1/1	1/1	Common bewteen egusi and non-egusi genotypes
snp	Chr1	33055267	C	T	0/0	0/0	1/1	Unique between B3 and X1625
SNP	Chr1	33055288	G	A	0/0	1/1	1/1	Common bewteen egusi and non-egusi genotypes
SNP	Chr1	33055321	T	C	0/0	1/1	1/1	Common bewteen egusi and non-egusi genotypes
InDel	Chr1	33055442	TAA	T	0/0	1/1	1/1	Common bewteen egusi and non-egusi genotypes
InDel	Chr1	33055817	C	CT	0/0	1/1	1/1	Common bewteen egusi and non-egusi genotypes
SNP	Chr1	33055960	A	G	0/0	1/1	1/1	Common bewteen egusi and non-egusi genotypes
InDel	Chr1	33056112	GA	G	0/0	0/0	1/1	Unique between B3 and X1625
SNP	Chr1	33056905	G	A	1/1	0/0	0/0	Common bewteen egusi and non-egusi genotypes
SNP	Chr1	33057010	T	C	1/1	0/0	0/0	Common bewteen egusi and non-egusi genotypes
SNP	Chr1	33060437	C	G	0/0	1/1	1/1	Common bewteen egusi and non-egusi genotypes
SNP	Chr1	33060911	C	G	0/0	1/1	1/1	Common bewteen egusi and non-egusi genotypes
snp	Chr1	33061421	C	T	0/0	0/0	1/1	Unique between B3 and X1625
InDel	Chr1	33061669	TTCAGGCGTTG	T	0/0	1/1	1/1	Common bewteen egusi and non-egusi genotypes
SNP	Chr1	33061853	C	T	1/1	0/0	0/0	Common bewteen egusi and non-egusi genotypes
SNP	Chr1	33062008	A	G	0/0	1/1	1/1	Common bewteen egusi and non-egusi genotypes
snp	Chr1	33062182	G	A	0/0	0/0	1/1	Unique between B3 and X1625
SNP	Chr1	33062888	G	A	0/0	1/1	1/1	Common bewteen egusi and non-egusi genotypes
SNP	Chr1	33063112	C	T	1/1	0/0	0/0	Common bewteen egusi and non-egusi genotypes
SNP	Chr1	33063155	C	T	1/1	0/0	0/0	Common bewteen egusi and non-egusi genotypes
SNP	Chr1	33063194	T	C	1/1	0/0	0/0	Common bewteen egusi and non-egusi genotypes
snp	Chr1	33063277	G	A	0/0	0/0	1/1	Unique between B3 and X1625
snp	Chr1	33063403	G	A	0/0	0/0	1/1	Unique between B3 and X1625
SNP	Chr1	33063612	A	G	0/0	1/1	1/1	Common bewteen egusi and non-egusi genotypes
SNP	Chr1	33064085	C	A	0/0	1/1	1/1	Common bewteen egusi and non-egusi genotypes
InDel	Chr1	33064112	CTA	C	1/1	0/0	1/1	Unique between B3 and B4
InDel	Chr1	33064761	AAC	A	0/0	1/1	0/0	Unique between B3 and B4
SNP	Chr1	33064984	C	T	1/1	0/0	0/0	Common bewteen egusi and non-egusi genotypes
SNP	Chr1	33065019	G	A	0/0	1/1	1/1	Common bewteen egusi and non-egusi genotypes
SNP	Chr1	33065594	G	A	0/0	1/1	1/1	Common bewteen egusi and non-egusi genotypes
SNP	Chr1	33065774	T	A	0/0	1/1	1/1	Common bewteen egusi and non-egusi genotypes
SNP	Chr1	33065989	T	C	0/0	1/1	1/1	Common bewteen egusi and non-egusi genotypes
SNP	Chr1	33067469	G	A	0/0	1/1	0/0	Unique between B3 and B4
InDel	Chr1	33067935	C	CTAGGGTCGGG	0/0	1/1	1/1	Common bewteen egusi and non-egusi genotypes
InDel	Chr1	33068147	AT	A	0/0	1/1	1/1	Common bewteen egusi and non-egusi genotypes
InDel	Chr1	33068248	TAA	T	0/0	1/1	0/0	Unique between B3 and B4
InDel	Chr1	33068266	A	ATATATAT	0/0	0/0	1/1	Unique between B3 and X1625
SNP	Chr1	33068364	A	G	0/0	1/1	1/1	Common bewteen egusi and non-egusi genotypes
SNP	Chr1	33068565	C	T	0/0	1/1	1/1	Common bewteen egusi and non-egusi genotypes
InDel	Chr1	33069269	G	GA	0/0	1/1	1/1	Common bewteen egusi and non-egusi genotypes
SNP	Chr1	33069365	A	G	0/0	1/1	1/1	Common bewteen egusi and non-egusi genotypes
SNP	Chr1	33069757	T	A	0/0	1/1	1/1	Common bewteen egusi and non-egusi genotypes
SNP	Chr1	33069871	C	T	1/1	0/0	0/0	Common bewteen egusi and non-egusi genotypes
SNP	Chr1	33070230	G	C	0/0	1/1	1/1	Common bewteen egusi and non-egusi genotypes
InDel	Chr1	33070605	CTTGGGTATA	C	0/0	1/1	0/0	Unique between B3 and B4
InDel	Chr1	33070617	TC	T	0/0	1/1	0/0	Unique between B3 and B4
SNP	Chr1	33070635	G	A	0/0	1/1	1/1	Common bewteen egusi and non-egusi genotypes
InDel	Chr1	33070789	CT	C	0/0	0/0	1/1	Unique between B3 and X1625
SNP	Chr1	33071303	T	C	0/0	1/1	1/1	Common bewteen egusi and non-egusi genotypes
snp	Chr1	33071348	C	T	0/0	0/0	1/1	Unique between B3 and X1625
SNP	Chr1	33071460	A	G	0/0	1/1	0/0	Unique between B3 and B4
snp	Chr1	33071557	T	G	0/0	0/0	1/1	Unique between B3 and X1625
SNP	Chr1	33071812	A	G	0/0	1/1	1/1	Common bewteen egusi and non-egusi genotypes
snp	Chr1	33072267	G	A	0/0	0/0	1/1	Unique between B3 and X1625
SNP	Chr1	33072296	G	T	0/0	1/1	1/1	Common bewteen egusi and non-egusi genotypes
SNP	Chr1	33073338	C	T	1/1	0/0	0/0	Common bewteen egusi and non-egusi genotypes
SNP	Chr1	33073517	A	G	1/1	0/0	0/0	Common bewteen egusi and non-egusi genotypes
SNP	Chr1	33074009	G	A	0/0	1/1	1/1	Common bewteen egusi and non-egusi genotypes
SNP	Chr1	33074581	T	C	1/1	0/0	0/0	Common bewteen egusi and non-egusi genotypes
SNP	Chr1	33075326	A	G	1/1	0/0	0/0	Common bewteen egusi and non-egusi genotypes
SNP	Chr1	33075380	T	C	0/0	1/1	1/1	Common bewteen egusi and non-egusi genotypes
SNP	Chr1	33075585	A	G	1/1	0/0	0/0	Common bewteen egusi and non-egusi genotypes
InDel	Chr1	33075814	CTA	C	1/1	0/0	0/0	Common bewteen egusi and non-egusi genotypes
SNP	Chr1	33076389	A	T	1/1	0/0	0/0	Common bewteen egusi and non-egusi genotypes
SNP	Chr1	33076748	T	A	1/1	0/0	1/1	Unique between B3 and B4
SNP	Chr1	33077643	T	C	1/1	0/0	1/1	Unique between B3 and B4
snp	Chr1	33077892	T	C	0/0	0/0	1/1	Unique between B3 and X1625
SNP	Chr1	33078074	C	T	1/1	0/0	0/0	Common bewteen egusi and non-egusi genotypes
SNP	Chr1	33078238	T	A	1/1	0/0	0/0	Common bewteen egusi and non-egusi genotypes
snp	Chr1	33078664	C	T	0/0	0/0	1/1	Unique between B3 and X1625
snp	Chr1	33078765	T	C	0/0	0/0	1/1	Unique between B3 and X1625
InDel	Chr1	33078984	C	CT	1/1	0/0	0/0	Common bewteen egusi and non-egusi genotypes
SNP	Chr1	33079043	A	G	1/1	0/0	1/1	Unique between B3 and B4
SNP	Chr1	33080837	C	T	1/1	0/0	0/0	Common bewteen egusi and non-egusi genotypes
InDel	Chr1	33083488	G	GT	1/1	0/0	1/1	Unique between B3 and B4
snp	Chr1	33084151	T	C	0/0	0/0	1/1	Unique between B3 and X1625
SNP	Chr1	33084215	C	A	1/1	0/0	0/0	Common bewteen egusi and non-egusi genotypes
SNP	Chr1	33084241	G	A	1/1	0/0	0/0	Common bewteen egusi and non-egusi genotypes
InDel	Chr1	33084244	CAAATTCAA	C	1/1	0/0	0/0	Common bewteen egusi and non-egusi genotypes
SNP	Chr1	33084362	T	A	1/1	0/0	0/0	Common bewteen egusi and non-egusi genotypes
SNP	Chr1	33084419	G	A	1/1	0/0	0/0	Common bewteen egusi and non-egusi genotypes
SNP	Chr1	33084593	G	C	1/1	0/0	0/0	Common bewteen egusi and non-egusi genotypes
snp	Chr1	33084817	G	T	0/0	0/0	1/1	Unique between B3 and X1625
snp	Chr1	33085222	C	T	0/0	0/0	1/1	Unique between B3 and X1625
SNP	Chr1	33085250	A	G	1/1	0/0	0/0	Common bewteen egusi and non-egusi genotypes
InDel	Chr1	33085282	TAA	T	1/1	0/0	0/0	Common bewteen egusi and non-egusi genotypes
snp	Chr1	33085412	G	T	0/0	0/0	1/1	Unique between B3 and X1625
InDel	Chr1	33085508	A	AT	1/1	0/0	1/1	Unique between B3 and B4
snp	Chr1	33085619	C	A	0/0	0/0	1/1	Unique between B3 and X1625
SNP	Chr1	33085795	G	T	1/1	0/0	0/0	Common bewteen egusi and non-egusi genotypes
SNP	Chr1	33086031	A	G	1/1	0/0	0/0	Common bewteen egusi and non-egusi genotypes
InDel	Chr1	33086996	T	TG	1/1	0/0	1/1	Unique between B3 and B4
SNP	Chr1	33088885	T	C	1/1	0/0	1/1	Unique between B3 and B4
SNP	Chr1	33089413	C	A	1/1	0/0	0/0	Common bewteen egusi and non-egusi genotypes
SNP	Chr1	33089964	A	T	1/1	0/0	1/1	Unique between B3 and B4
InDel	Chr1	33091576	C	CG	1/1	0/0	1/1	Unique between B3 and B4
snp	Chr1	33091618	A	C	0/0	0/0	1/1	Unique between B3 and X1625
SNP	Chr1	33091621	G	A	1/1	0/0	1/1	Unique between B3 and B4
InDel	Chr1	33092167	G	GA	0/0	0/0	1/1	Unique between B3 and X1625
SNP	Chr1	33092809	T	C	1/1	0/0	0/0	Common bewteen egusi and non-egusi genotypes
SNP	Chr1	33092810	G	A	1/1	0/0	0/0	Common bewteen egusi and non-egusi genotypes
SNP	Chr1	33093359	C	A	1/1	0/0	0/0	Common bewteen egusi and non-egusi genotypes
SNP	Chr1	33093463	T	G	1/1	0/0	0/0	Common bewteen egusi and non-egusi genotypes
SNP	Chr1	33093717	A	G	1/1	0/0	1/1	Unique between B3 and B4
SNP	Chr1	33093922	A	C	1/1	0/0	1/1	Unique between B3 and B4
snp	Chr1	33096571	A	C	0/0	0/0	1/1	Unique between B3 and X1625
SNP	Chr1	33096779	A	C	1/1	0/0	1/1	Unique between B3 and B4
InDel	Chr1	33098193	C	CA	0/0	0/0	1/1	Unique between B3 and X1625
SNP	Chr1	33098216	G	T	1/1	0/0	1/1	Unique between B3 and B4
InDel	Chr1	33098348	CT	C	1/1	0/0	1/1	Unique between B3 and B4
SNP	Chr1	33098426	T	G	1/1	0/0	0/0	Common bewteen egusi and non-egusi genotypes
SNP	Chr1	33099297	A	G	1/1	0/0	1/1	Unique between B3 and B4
InDel	Chr1	33100202	A	ATTAGAT	0/0	0/0	1/1	Unique between B3 and X1625
InDel	Chr1	33100237	TATTTGGTTG	T	1/1	0/0	0/0	Common bewteen egusi and non-egusi genotypes
snp	Chr1	33100290	C	T	0/0	0/0	1/1	Unique between B3 and X1625
SNP	Chr1	33100359	T	C	1/1	0/0	1/1	Unique between B3 and B4
snp	Chr1	33100574	A	G	0/0	0/0	1/1	Unique between B3 and X1625
snp	Chr1	33100700	T	A	0/0	0/0	1/1	Unique between B3 and X1625
SNP	Chr1	33100859	T	G	1/1	0/0	1/1	Unique between B3 and B4
SNP	Chr1	33101304	A	G	1/1	0/0	0/0	Common bewteen egusi and non-egusi genotypes
InDel	Chr1	33101416	CAAAAAAA	C	1/1	0/0	0/0	Common bewteen egusi and non-egusi genotypes
InDel	Chr1	33101488	TA	T	1/1	0/0	0/0	Common bewteen egusi and non-egusi genotypes
SNP	Chr1	33101829	C	T	1/1	0/0	0/0	Common bewteen egusi and non-egusi genotypes
SNP	Chr1	33102006	G	A	1/1	0/0	0/0	Common bewteen egusi and non-egusi genotypes
SNP	Chr1	33102487	A	G	1/1	0/0	0/0	Common bewteen egusi and non-egusi genotypes
SNP	Chr1	33103311	T	C	1/1	0/0	0/0	Common bewteen egusi and non-egusi genotypes
snp	Chr1	33104045	A	T	0/0	0/0	1/1	Unique between B3 and X1625
SNP	Chr1	33105934	G	A	1/1	0/0	0/0	Common bewteen egusi and non-egusi genotypes
SNP	Chr1	33107018	C	T	1/1	0/0	0/0	Common bewteen egusi and non-egusi genotypes
SNP	Chr1	33108082	A	G	1/1	0/0	0/0	Common bewteen egusi and non-egusi genotypes
SNP	Chr1	33109803	T	C	1/1	0/0	0/0	Common bewteen egusi and non-egusi genotypes
SNP	Chr1	33111067	G	A	1/1	0/0	0/0	Common bewteen egusi and non-egusi genotypes
SNP	Chr1	33111683	T	C	1/1	0/0	0/0	Common bewteen egusi and non-egusi genotypes
SNP	Chr1	33112318	T	G	1/1	0/0	0/0	Common bewteen egusi and non-egusi genotypes
SNP	Chr1	33112379	A	T	1/1	0/0	0/0	Common bewteen egusi and non-egusi genotypes
SNP	Chr1	33112593	C	A	1/1	0/0	0/0	Common bewteen egusi and non-egusi genotypes
SNP	Chr1	33112667	T	C	1/1	0/0	0/0	Common bewteen egusi and non-egusi genotypes
SNP	Chr1	33112978	A	T	1/1	0/0	0/0	Common bewteen egusi and non-egusi genotypes
SNP	Chr1	33113810	T	A	1/1	0/0	0/0	Common bewteen egusi and non-egusi genotypes
snp	Chr1	33113997	A	G	0/0	0/0	1/1	Unique between B3 and X1625
SNP	Chr1	33114556	A	T	1/1	0/0	0/0	Common bewteen egusi and non-egusi genotypes
InDel	Chr1	33115777	GA	G	1/1	0/0	0/0	Common bewteen egusi and non-egusi genotypes
SNP	Chr1	33116068	A	G	1/1	0/0	0/0	Common bewteen egusi and non-egusi genotypes
SNP	Chr1	33117479	T	C	1/1	0/0	0/0	Common bewteen egusi and non-egusi genotypes
InDel	Chr1	33117572	TA	T	0/0	1/1	1/1	Common bewteen egusi and non-egusi genotypes
snp	Chr1	33117906	T	A	0/0	0/0	1/1	Unique between B3 and X1625
SNP	Chr1	33118425	T	A	0/0	1/1	0/0	Unique between B3 and B4
SNP	Chr1	33118619	T	G	0/0	1/1	1/1	Common bewteen egusi and non-egusi genotypes
SNP	Chr1	33118985	C	T	1/1	0/0	0/0	Common bewteen egusi and non-egusi genotypes
SNP	Chr1	33119031	G	A	1/1	0/0	0/0	Common bewteen egusi and non-egusi genotypes
InDel	Chr1	33119531	G	GA	0/0	1/1	1/1	Common bewteen egusi and non-egusi genotypes
SNP	Chr1	33120236	A	G	0/0	1/1	1/1	Common bewteen egusi and non-egusi genotypes
InDel	Chr1	33120471	T	TTATATA	0/0	1/1	1/1	Common bewteen egusi and non-egusi genotypes
SNP	Chr1	33120536	G	A	0/0	1/1	1/1	Common bewteen egusi and non-egusi genotypes
SNP	Chr1	33120577	G	A	0/0	1/1	1/1	Common bewteen egusi and non-egusi genotypes
SNP	Chr1	33120800	A	T	0/0	1/1	1/1	Common bewteen egusi and non-egusi genotypes
InDel	Chr1	33120961	C	CA	0/0	0/0	1/1	Unique between B3 and X1625
SNP	Chr1	33121023	G	A	0/0	1/1	1/1	Common bewteen egusi and non-egusi genotypes
SNP	Chr1	33121096	C	A	0/0	1/1	1/1	Common bewteen egusi and non-egusi genotypes
SNP	Chr1	33121174	T	C	0/0	1/1	1/1	Common bewteen egusi and non-egusi genotypes
SNP	Chr1	33122041	C	T	0/0	1/1	1/1	Common bewteen egusi and non-egusi genotypes
SNP	Chr1	33122947	A	T	0/0	1/1	0/0	Unique between B3 and B4
SNP	Chr1	33124043	T	G	0/0	1/1	1/1	Common bewteen egusi and non-egusi genotypes
SNP	Chr1	33124117	G	T	0/0	1/1	0/0	Unique between B3 and B4
SNP	Chr1	33124422	C	T	0/0	1/1	0/0	Unique between B3 and B4
snp	Chr1	33125105	A	T	0/0	0/0	1/1	Unique between B3 and X1625
SNP	Chr1	33125826	C	T	0/0	1/1	1/1	Common bewteen egusi and non-egusi genotypes
snp	Chr1	33125832	C	T	0/0	0/0	1/1	Unique between B3 and X1625
snp	Chr1	33126019	G	A	0/0	0/0	1/1	Unique between B3 and X1625
SNP	Chr1	33126346	A	G	0/0	1/1	1/1	Common bewteen egusi and non-egusi genotypes
SNP	Chr1	33126480	G	A	0/0	1/1	0/0	Unique between B3 and B4
SNP	Chr1	33126499	T	G	0/0	1/1	1/1	Common bewteen egusi and non-egusi genotypes
InDel	Chr1	33126735	TA	T	0/0	1/1	1/1	Common bewteen egusi and non-egusi genotypes
SNP	Chr1	33126880	G	A	0/0	1/1	1/1	Common bewteen egusi and non-egusi genotypes
SNP	Chr1	33127825	A	C	0/0	1/1	0/0	Unique between B3 and B4
SNP	Chr1	33129630	A	G	0/0	1/1	0/0	Unique between B3 and B4
SNP	Chr1	33130124	G	A	0/0	1/1	1/1	Common bewteen egusi and non-egusi genotypes
InDel	Chr1	33130651	C	CT	0/0	0/0	1/1	Unique between B3 and X1625
SNP	Chr1	33131822	G	A	0/0	1/1	1/1	Common bewteen egusi and non-egusi genotypes
SNP	Chr1	33132323	A	G	0/0	1/1	0/0	Unique between B3 and B4
InDel	Chr1	33136487	AT	A	0/0	1/1	1/1	Common bewteen egusi and non-egusi genotypes
snp	Chr1	33137161	G	A	0/0	0/0	1/1	Unique between B3 and X1625
InDel	Chr1	33137206	CTTTTTTAA	C	0/0	1/1	1/1	Common bewteen egusi and non-egusi genotypes
SNP	Chr1	33137283	G	T	0/0	1/1	1/1	Common bewteen egusi and non-egusi genotypes
InDel	Chr1	33137364	A	AT	0/0	1/1	0/0	Unique between B3 and B4
InDel	Chr1	33137512	C	CA	0/0	1/1	1/1	Common bewteen egusi and non-egusi genotypes
SNP	Chr1	33137612	A	T	1/1	0/0	0/0	Common bewteen egusi and non-egusi genotypes
InDel	Chr1	33137619	TA	T	1/1	1/1	0/0	Unique between B3 and X1625
InDel	Chr1	33137778	G	GA	0/0	1/1	1/1	Common bewteen egusi and non-egusi genotypes
SNP	Chr1	33137920	T	A	0/0	1/1	1/1	Common bewteen egusi and non-egusi genotypes
SNP	Chr1	33138955	T	C	0/0	1/1	1/1	Common bewteen egusi and non-egusi genotypes
SNP	Chr1	33139494	A	G	1/1	0/0	0/0	Common bewteen egusi and non-egusi genotypes
SNP	Chr1	33141544	G	A	0/0	1/1	1/1	Common bewteen egusi and non-egusi genotypes
InDel	Chr1	33141748	C	CT	1/1	0/0	0/0	Common bewteen egusi and non-egusi genotypes
SNP	Chr1	33142533	A	G	0/0	1/1	1/1	Common bewteen egusi and non-egusi genotypes
SNP	Chr1	33142586	A	T	0/0	1/1	1/1	Common bewteen egusi and non-egusi genotypes
SNP	Chr1	33142587	A	T	0/0	1/1	1/1	Common bewteen egusi and non-egusi genotypes
InDel	Chr1	33142657	A	ATTT	0/0	1/1	1/1	Common bewteen egusi and non-egusi genotypes
SNP	Chr1	33142669	A	T	0/0	1/1	1/1	Common bewteen egusi and non-egusi genotypes
SNP	Chr1	33143292	A	T	0/0	1/1	1/1	Common bewteen egusi and non-egusi genotypes
InDel	Chr1	33143893	TA	T	0/0	1/1	1/1	Common bewteen egusi and non-egusi genotypes
SNP	Chr1	33143909	G	T	0/0	1/1	1/1	Common bewteen egusi and non-egusi genotypes
SNP	Chr1	33144332	G	A	1/1	0/0	0/0	Common bewteen egusi and non-egusi genotypes
SNP	Chr1	33144468	G	A	0/0	1/1	1/1	Common bewteen egusi and non-egusi genotypes
snp	Chr1	33145088	G	A	0/0	0/0	1/1	Unique between B3 and X1625
SNP	Chr1	33145175	G	A	0/0	1/1	1/1	Common bewteen egusi and non-egusi genotypes
SNP	Chr1	33145342	G	A	0/0	1/1	1/1	Common bewteen egusi and non-egusi genotypes
SNP	Chr1	33145712	G	T	0/0	1/1	1/1	Common bewteen egusi and non-egusi genotypes
SNP	Chr1	33146312	T	C	0/0	1/1	1/1	Common bewteen egusi and non-egusi genotypes
SNP	Chr1	33146518	T	C	1/1	0/0	0/0	Common bewteen egusi and non-egusi genotypes
SNP	Chr1	33146633	A	C	0/0	1/1	1/1	Common bewteen egusi and non-egusi genotypes
InDel	Chr1	33146838	TA	T	0/0	1/1	1/1	Common bewteen egusi and non-egusi genotypes
SNP	Chr1	33147398	A	G	0/0	1/1	1/1	Common bewteen egusi and non-egusi genotypes
SNP	Chr1	33147588	G	C	0/0	1/1	1/1	Common bewteen egusi and non-egusi genotypes
SNP	Chr1	33148086	A	G	0/0	1/1	1/1	Common bewteen egusi and non-egusi genotypes
SNP	Chr1	33148115	A	G	0/0	1/1	1/1	Common bewteen egusi and non-egusi genotypes
SNP	Chr1	33148668	C	T	0/0	1/1	1/1	Common bewteen egusi and non-egusi genotypes
SNP	Chr1	33150344	C	A	0/0	1/1	1/1	Common bewteen egusi and non-egusi genotypes
snp	Chr1	33150435	G	A	0/0	0/0	1/1	Unique between B3 and X1625
SNP	Chr1	33151243	A	G	0/0	1/1	1/1	Common bewteen egusi and non-egusi genotypes
SNP	Chr1	33153461	C	T	0/0	1/1	0/0	Unique between B3 and B4
InDel	Chr1	33154110	C	CT	1/1	0/0	0/0	Common bewteen egusi and non-egusi genotypes
SNP	Chr1	33154751	G	A	0/0	1/1	1/1	Common bewteen egusi and non-egusi genotypes
SNP	Chr1	33155492	A	T	0/0	1/1	1/1	Common bewteen egusi and non-egusi genotypes
snp	Chr1	33156347	G	A	0/0	0/0	1/1	Unique between B3 and X1625
SNP	Chr1	33156961	G	A	0/0	1/1	1/1	Common bewteen egusi and non-egusi genotypes
SNP	Chr1	33156977	C	T	0/0	1/1	1/1	Common bewteen egusi and non-egusi genotypes
SNP	Chr1	33157055	A	G	0/0	1/1	1/1	Common bewteen egusi and non-egusi genotypes
SNP	Chr1	33157135	G	A	0/0	1/1	1/1	Common bewteen egusi and non-egusi genotypes
SNP	Chr1	33157183	G	T	0/0	1/1	1/1	Common bewteen egusi and non-egusi genotypes
InDel	Chr1	33157288	AAAT	A	0/0	1/1	1/1	Common bewteen egusi and non-egusi genotypes
SNP	Chr1	33157839	T	A	0/0	1/1	1/1	Common bewteen egusi and non-egusi genotypes
SNP	Chr1	33157886	T	C	0/0	1/1	1/1	Common bewteen egusi and non-egusi genotypes
SNP	Chr1	33158121	A	G	0/0	1/1	1/1	Common bewteen egusi and non-egusi genotypes
snp	Chr1	33158151	A	G	0/0	0/0	1/1	Unique between B3 and X1625
SNP	Chr1	33158375	G	T	0/0	1/1	1/1	Common bewteen egusi and non-egusi genotypes
SNP	Chr1	33158496	C	G	0/0	1/1	1/1	Common bewteen egusi and non-egusi genotypes
InDel	Chr1	33158882	TC	T	0/0	1/1	1/1	Common bewteen egusi and non-egusi genotypes
SNP	Chr1	33160063	T	C	0/0	1/1	1/1	Common bewteen egusi and non-egusi genotypes
InDel	Chr1	33160245	T	TA	0/0	1/1	1/1	Common bewteen egusi and non-egusi genotypes
InDel	Chr1	33160435	GC	G	0/0	1/1	1/1	Common bewteen egusi and non-egusi genotypes
SNP	Chr1	33160633	C	A	0/0	1/1	1/1	Common bewteen egusi and non-egusi genotypes
SNP	Chr1	33161077	T	A	0/0	1/1	1/1	Common bewteen egusi and non-egusi genotypes
InDel	Chr1	33162756	C	CA	0/0	1/1	1/1	Common bewteen egusi and non-egusi genotypes
SNP	Chr1	33162773	T	A	0/0	1/1	1/1	Common bewteen egusi and non-egusi genotypes
SNP	Chr1	33163125	T	C	0/0	1/1	1/1	Common bewteen egusi and non-egusi genotypes
SNP	Chr1	33163217	C	A	0/0	1/1	1/1	Common bewteen egusi and non-egusi genotypes
SNP	Chr1	33163334	T	C	0/0	1/1	1/1	Common bewteen egusi and non-egusi genotypes
InDel	Chr1	33163846	G	GT	0/0	1/1	1/1	Common bewteen egusi and non-egusi genotypes
SNP	Chr1	33164010	G	A	0/0	1/1	0/0	Unique between B3 and B4
InDel	Chr1	33164024	A	AT	0/0	1/1	1/1	Common bewteen egusi and non-egusi genotypes
SNP	Chr1	33164044	T	C	0/0	1/1	1/1	Common bewteen egusi and non-egusi genotypes
SNP	Chr1	33164045	A	G	0/0	1/1	0/0	Unique between B3 and B4
SNP	Chr1	33164075	G	A	0/0	1/1	1/1	Common bewteen egusi and non-egusi genotypes
snp	Chr1	33164093	C	T	0/0	0/0	1/1	Unique between B3 and X1625
InDel	Chr1	33164136	AAC	A	0/0	1/1	1/1	Common bewteen egusi and non-egusi genotypes
SNP	Chr1	33164212	C	T	0/0	1/1	1/1	Common bewteen egusi and non-egusi genotypes
SNP	Chr1	33164397	C	T	1/1	0/0	0/0	Common bewteen egusi and non-egusi genotypes
InDel	Chr1	33164483	T	TA	0/0	1/1	0/0	Unique between B3 and B4
InDel	Chr1	33164571	ATAAT	A	0/0	0/0	1/1	Unique between B3 and X1625
SNP	Chr1	33164573	A	T	0/0	1/1	./.	Unique between B3 and B4
SNP	Chr1	33164661	T	A	0/0	1/1	1/1	Common bewteen egusi and non-egusi genotypes
SNP	Chr1	33164756	C	T	0/0	1/1	1/1	Common bewteen egusi and non-egusi genotypes
SNP	Chr1	33164929	C	T	0/0	1/1	1/1	Common bewteen egusi and non-egusi genotypes
SNP	Chr1	33165010	T	G	0/0	1/1	1/1	Common bewteen egusi and non-egusi genotypes
snp	Chr1	33166342	G	T	0/0	0/0	1/1	Unique between B3 and X1625
snp	Chr1	33166759	G	C	0/0	0/0	1/1	Unique between B3 and X1625
InDel	Chr1	33167861	TA	T	0/0	1/1	0/0	Unique between B3 and B4
SNP	Chr1	33168014	C	T	0/0	1/1	0/0	Unique between B3 and B4
snp	Chr1	33168138	A	G	0/0	0/0	1/1	Unique between B3 and X1625
SNP	Chr1	33168157	C	T	0/0	1/1	1/1	Common bewteen egusi and non-egusi genotypes
SNP	Chr1	33169171	A	C	0/0	1/1	0/0	Unique between B3 and B4
snp	Chr1	33169215	T	C	0/0	0/0	1/1	Unique between B3 and X1625
SNP	Chr1	33169435	T	C	1/1	0/0	0/0	Common bewteen egusi and non-egusi genotypes
SNP	Chr1	33169444	C	A	0/0	1/1	0/0	Unique between B3 and B4
SNP	Chr1	33169512	A	G	1/1	0/0	0/0	Common bewteen egusi and non-egusi genotypes
SNP	Chr1	33169522	A	C	0/0	1/1	0/0	Unique between B3 and B4
InDel	Chr1	33169661	T	TA	0/0	1/1	0/0	Unique between B3 and B4
SNP	Chr1	33170219	C	T	0/0	1/1	0/0	Unique between B3 and B4
InDel	Chr1	33171713	CT	C	0/0	1/1	0/0	Unique between B3 and B4
SNP	Chr1	33173259	G	A	0/0	1/1	1/1	Common bewteen egusi and non-egusi genotypes
SNP	Chr1	33174403	T	A	0/0	1/1	1/1	Common bewteen egusi and non-egusi genotypes
SNP	Chr1	33175015	A	G	0/0	1/1	0/0	Unique between B3 and B4
snp	Chr1	33175052	G	A	0/0	0/0	1/1	Unique between B3 and X1625
SNP	Chr1	33175425	G	A	0/0	1/1	0/0	Unique between B3 and B4
snp	Chr1	33175974	C	T	0/0	0/0	1/1	Unique between B3 and X1625
SNP	Chr1	33177100	T	C	0/0	1/1	0/0	Unique between B3 and B4
snp	Chr1	33177612	G	A	0/0	0/0	1/1	Unique between B3 and X1625
SNP	Chr1	33178123	C	A	1/1	0/0	0/0	Common bewteen egusi and non-egusi genotypes
SNP	Chr1	33180355	A	T	0/0	1/1	1/1	Common bewteen egusi and non-egusi genotypes
SNP	Chr1	33181012	G	T	0/0	1/1	1/1	Common bewteen egusi and non-egusi genotypes
SNP	Chr1	33182147	G	C	0/0	1/1	0/0	Unique between B3 and B4
SNP	Chr1	33182471	A	G	1/1	0/0	0/0	Common bewteen egusi and non-egusi genotypes
SNP	Chr1	33182748	A	T	0/0	1/1	0/0	Unique between B3 and B4
SNP	Chr1	33183275	T	C	0/0	1/1	1/1	Common bewteen egusi and non-egusi genotypes
SNP	Chr1	33183397	G	T	1/1	0/0	0/0	Common bewteen egusi and non-egusi genotypes
SNP	Chr1	33183604	A	T	0/0	1/1	0/0	Unique between B3 and B4
snp	Chr1	33183668	C	T	0/0	0/0	1/1	Unique between B3 and X1625
InDel	Chr1	33183776	A	AT	0/0	1/1	0/0	Unique between B3 and B4
SNP	Chr1	33184106	G	T	0/0	1/1	1/1	Common bewteen egusi and non-egusi genotypes
InDel	Chr1	33184193	C	CA	0/0	0/0	1/1	Unique between B3 and X1625
InDel	Chr1	33184263	T	TTA	0/0	1/1	0/0	Unique between B3 and B4
InDel	Chr1	33184267	A	AT	1/1	0/0	0/0	Common bewteen egusi and non-egusi genotypes
SNP	Chr1	33184280	A	T	0/0	1/1	1/1	Common bewteen egusi and non-egusi genotypes
SNP	Chr1	33185005	C	T	0/0	1/1	0/0	Unique between B3 and B4
SNP	Chr1	33185007	G	T	1/1	0/0	0/0	Common bewteen egusi and non-egusi genotypes
InDel	Chr1	33185051	C	CA	0/0	1/1	0/0	Unique between B3 and B4
SNP	Chr1	33185239	G	C	0/0	1/1	1/1	Common bewteen egusi and non-egusi genotypes
SNP	Chr1	33185317	G	A	0/0	1/1	0/0	Unique between B3 and B4
snp	Chr1	33185363	A	T	0/0	0/0	1/1	Unique between B3 and X1625
snp	Chr1	33185368	A	T	0/0	0/0	1/1	Unique between B3 and X1625
SNP	Chr1	33185647	A	G	0/0	1/1	1/1	Common bewteen egusi and non-egusi genotypes
SNP	Chr1	33186164	C	T	0/0	1/1	0/0	Unique between B3 and B4
SNP	Chr1	33186998	C	A	1/1	0/0	0/0	Common bewteen egusi and non-egusi genotypes
SNP	Chr1	33188118	A	G	0/0	1/1	1/1	Common bewteen egusi and non-egusi genotypes
SNP	Chr1	33188439	T	C	0/0	1/1	1/1	Common bewteen egusi and non-egusi genotypes
SNP	Chr1	33190903	G	A	0/0	1/1	0/0	Unique between B3 and B4
InDel	Chr1	33191808	AT	A	1/1	0/0	0/0	Common bewteen egusi and non-egusi genotypes
InDel	Chr1	33191945	CT	C	1/1	0/0	0/0	Common bewteen egusi and non-egusi genotypes
InDel	Chr1	33191970	TA	T	0/0	1/1	1/1	Common bewteen egusi and non-egusi genotypes
SNP	Chr1	33191999	G	A	0/0	1/1	1/1	Common bewteen egusi and non-egusi genotypes
InDel	Chr1	33192638	A	AT	0/0	1/1	1/1	Common bewteen egusi and non-egusi genotypes
SNP	Chr1	33192676	A	G	0/0	1/1	0/0	Unique between B3 and B4
SNP	Chr1	33193326	A	T	0/0	1/1	1/1	Common bewteen egusi and non-egusi genotypes
SNP	Chr1	33194571	G	A	0/0	1/1	1/1	Common bewteen egusi and non-egusi genotypes
SNP	Chr1	33196713	C	G	0/0	1/1	1/1	Common bewteen egusi and non-egusi genotypes
InDel	Chr1	33196897	T	TAGCA	1/1	0/0	0/0	Common bewteen egusi and non-egusi genotypes
SNP	Chr1	33197335	C	T	0/0	1/1	0/0	Unique between B3 and B4
SNP	Chr1	33197859	C	T	1/1	0/0	0/0	Common bewteen egusi and non-egusi genotypes
InDel	Chr1	33197872	A	AT	1/1	0/0	0/0	Common bewteen egusi and non-egusi genotypes
SNP	Chr1	33197977	C	T	0/0	1/1	1/1	Common bewteen egusi and non-egusi genotypes
InDel	Chr1	33198137	AT	A	0/0	1/1	1/1	Common bewteen egusi and non-egusi genotypes
SNP	Chr1	33198516	G	A	0/0	1/1	1/1	Common bewteen egusi and non-egusi genotypes
SNP	Chr1	33198517	C	T	0/0	1/1	1/1	Common bewteen egusi and non-egusi genotypes
SNP	Chr1	33198535	C	T	0/0	1/1	1/1	Common bewteen egusi and non-egusi genotypes
InDel	Chr1	33198749	CTATATATATA	C	1/1	0/0	0/0	Common bewteen egusi and non-egusi genotypes
InDel	Chr1	33198772	T	TATATAC	0/0	1/1	0/0	Unique between B3 and B4
SNP	Chr1	33199022	C	T	0/0	1/1	1/1	Common bewteen egusi and non-egusi genotypes
InDel	Chr1	33200271	G	GTTCCTA	1/1	0/0	0/0	Common bewteen egusi and non-egusi genotypes
SNP	Chr1	33200376	G	A	0/0	1/1	1/1	Common bewteen egusi and non-egusi genotypes
SNP	Chr1	33200524	C	G	0/0	1/1	1/1	Common bewteen egusi and non-egusi genotypes
InDel	Chr1	33200678	GTAT	G	0/0	1/1	1/1	Common bewteen egusi and non-egusi genotypes
SNP	Chr1	33200908	G	A	1/1	0/0	0/0	Common bewteen egusi and non-egusi genotypes
SNP	Chr1	33201055	C	T	1/1	0/0	0/0	Common bewteen egusi and non-egusi genotypes
SNP	Chr1	33201582	T	C	1/1	0/0	0/0	Common bewteen egusi and non-egusi genotypes
SNP	Chr1	33201851	A	G	0/0	1/1	1/1	Common bewteen egusi and non-egusi genotypes
SNP	Chr1	33202047	T	G	0/0	1/1	1/1	Common bewteen egusi and non-egusi genotypes
SNP	Chr1	33202058	G	A	0/0	1/1	1/1	Common bewteen egusi and non-egusi genotypes
SNP	Chr1	33202117	T	C	0/0	1/1	1/1	Common bewteen egusi and non-egusi genotypes
SNP	Chr1	33202467	A	G	1/1	0/0	0/0	Common bewteen egusi and non-egusi genotypes
SNP	Chr1	33202508	G	T	0/0	1/1	1/1	Common bewteen egusi and non-egusi genotypes
SNP	Chr1	33203099	G	A	0/0	1/1	1/1	Common bewteen egusi and non-egusi genotypes
InDel	Chr1	33203874	TA	T	0/0	1/1	1/1	Common bewteen egusi and non-egusi genotypes
InDel	Chr1	33203887	AAAAC	A	0/0	1/1	1/1	Common bewteen egusi and non-egusi genotypes
SNP	Chr1	33204034	C	T	0/0	1/1	1/1	Common bewteen egusi and non-egusi genotypes
InDel	Chr1	33204325	T	TTTGA	0/0	1/1	1/1	Common bewteen egusi and non-egusi genotypes
SNP	Chr1	33205094	G	A	0/0	1/1	1/1	Common bewteen egusi and non-egusi genotypes
SNP	Chr1	33205158	A	C	0/0	1/1	1/1	Common bewteen egusi and non-egusi genotypes
SNP	Chr1	33207710	G	A	1/1	0/0	0/0	Common bewteen egusi and non-egusi genotypes
SNP	Chr1	33209135	G	A	1/1	0/0	0/0	Common bewteen egusi and non-egusi genotypes
InDel	Chr1	33210477	A	AG	0/0	1/1	1/1	Common bewteen egusi and non-egusi genotypes
SNP	Chr1	33210480	T	A	0/0	1/1	1/1	Common bewteen egusi and non-egusi genotypes
InDel	Chr1	33210487	T	TACTTCA	0/0	1/1	1/1	Common bewteen egusi and non-egusi genotypes
SNP	Chr1	33210661	A	T	0/0	1/1	1/1	Common bewteen egusi and non-egusi genotypes
SNP	Chr1	33210693	G	A	0/0	1/1	1/1	Common bewteen egusi and non-egusi genotypes
InDel	Chr1	33210737	C	CT	0/0	1/1	1/1	Common bewteen egusi and non-egusi genotypes
InDel	Chr1	33210901	AT	A	0/0	1/1	1/1	Common bewteen egusi and non-egusi genotypes
SNP	Chr1	33210953	A	C	0/0	1/1	1/1	Common bewteen egusi and non-egusi genotypes
SNP	Chr1	33211294	A	G	0/0	1/1	1/1	Common bewteen egusi and non-egusi genotypes
SNP	Chr1	33211439	T	A	0/0	1/1	1/1	Common bewteen egusi and non-egusi genotypes
SNP	Chr1	33211459	A	G	0/0	1/1	1/1	Common bewteen egusi and non-egusi genotypes
SNP	Chr1	33211466	G	A	0/0	1/1	1/1	Common bewteen egusi and non-egusi genotypes
SNP	Chr1	33211742	T	G	0/0	1/1	1/1	Common bewteen egusi and non-egusi genotypes
SNP	Chr1	33211920	G	A	0/0	1/1	1/1	Common bewteen egusi and non-egusi genotypes
SNP	Chr1	33211999	T	C	0/0	1/1	1/1	Common bewteen egusi and non-egusi genotypes
SNP	Chr1	33212009	T	A	0/0	1/1	1/1	Common bewteen egusi and non-egusi genotypes
SNP	Chr1	33212039	C	T	0/0	1/1	1/1	Common bewteen egusi and non-egusi genotypes
InDel	Chr1	33212322	GT	G	1/1	0/0	0/0	Common bewteen egusi and non-egusi genotypes
SNP	Chr1	33212429	A	G	0/0	1/1	1/1	Common bewteen egusi and non-egusi genotypes
InDel	Chr1	33212456	T	TG	0/0	1/1	1/1	Common bewteen egusi and non-egusi genotypes
SNP	Chr1	33212560	T	C	0/0	1/1	1/1	Common bewteen egusi and non-egusi genotypes
SNP	Chr1	33212582	T	A	0/0	1/1	1/1	Common bewteen egusi and non-egusi genotypes
SNP	Chr1	33213112	C	T	0/0	1/1	1/1	Common bewteen egusi and non-egusi genotypes
InDel	Chr1	33213414	TA	T	0/0	1/1	1/1	Common bewteen egusi and non-egusi genotypes
SNP	Chr1	33213821	G	A	0/0	1/1	1/1	Common bewteen egusi and non-egusi genotypes
SNP	Chr1	33214257	C	T	0/0	1/1	1/1	Common bewteen egusi and non-egusi genotypes
SNP	Chr1	33214874	C	T	1/1	0/0	0/0	Common bewteen egusi and non-egusi genotypes
InDel	Chr1	33215132	TTTTTTTA	T	0/0	1/1	1/1	Common bewteen egusi and non-egusi genotypes
SNP	Chr1	33218316	T	C	0/0	1/1	1/1	Common bewteen egusi and non-egusi genotypes
SNP	Chr1	33219530	A	G	0/0	1/1	1/1	Common bewteen egusi and non-egusi genotypes
SNP	Chr1	33219554	C	T	1/1	0/0	0/0	Common bewteen egusi and non-egusi genotypes
SNP	Chr1	33219609	C	T	0/0	1/1	1/1	Common bewteen egusi and non-egusi genotypes
SNP	Chr1	33219628	T	A	1/1	0/0	0/0	Common bewteen egusi and non-egusi genotypes
SNP	Chr1	33220095	T	A	1/1	0/0	0/0	Common bewteen egusi and non-egusi genotypes
SNP	Chr1	33220157	C	A	0/0	1/1	1/1	Common bewteen egusi and non-egusi genotypes
SNP	Chr1	33220389	T	C	0/0	1/1	1/1	Common bewteen egusi and non-egusi genotypes
SNP	Chr1	33220483	C	T	1/1	0/0	0/0	Common bewteen egusi and non-egusi genotypes
SNP	Chr1	33220766	A	T	1/1	0/0	0/0	Common bewteen egusi and non-egusi genotypes
SNP	Chr1	33220791	G	A	0/0	1/1	1/1	Common bewteen egusi and non-egusi genotypes
SNP	Chr1	33220934	A	G	0/0	1/1	1/1	Common bewteen egusi and non-egusi genotypes
SNP	Chr1	33221003	C	A	0/0	1/1	1/1	Common bewteen egusi and non-egusi genotypes
InDel	Chr1	33221167	GA	G	0/0	1/1	1/1	Common bewteen egusi and non-egusi genotypes
SNP	Chr1	33221340	A	G	1/1	0/0	0/0	Common bewteen egusi and non-egusi genotypes
SNP	Chr1	33221491	A	G	0/0	1/1	1/1	Common bewteen egusi and non-egusi genotypes
SNP	Chr1	33221627	C	T	0/0	1/1	1/1	Common bewteen egusi and non-egusi genotypes
InDel	Chr1	33221702	TAA	T	0/0	1/1	1/1	Common bewteen egusi and non-egusi genotypes
SNP	Chr1	33221802	T	C	0/0	1/1	1/1	Common bewteen egusi and non-egusi genotypes
SNP	Chr1	33221836	G	A	0/0	1/1	1/1	Common bewteen egusi and non-egusi genotypes
SNP	Chr1	33222166	C	T	1/1	0/0	0/0	Common bewteen egusi and non-egusi genotypes
SNP	Chr1	33222500	A	G	0/0	1/1	1/1	Common bewteen egusi and non-egusi genotypes
InDel	Chr1	33223061	ATG	A	0/0	1/1	1/1	Common bewteen egusi and non-egusi genotypes
SNP	Chr1	33223832	C	T	0/0	1/1	1/1	Common bewteen egusi and non-egusi genotypes
SNP	Chr1	33224505	G	A	0/0	1/1	1/1	Common bewteen egusi and non-egusi genotypes
SNP	Chr1	33224885	T	C	0/0	1/1	1/1	Common bewteen egusi and non-egusi genotypes
SNP	Chr1	33225001	T	C	1/1	0/0	0/0	Common bewteen egusi and non-egusi genotypes
SNP	Chr1	33225328	A	T	0/0	1/1	1/1	Common bewteen egusi and non-egusi genotypes
SNP	Chr1	33225349	T	G	0/0	1/1	1/1	Common bewteen egusi and non-egusi genotypes
SNP	Chr1	33225884	A	G	1/1	0/0	0/0	Common bewteen egusi and non-egusi genotypes
InDel	Chr1	33225939	TACTTAAA	T	1/1	0/0	0/0	Common bewteen egusi and non-egusi genotypes
SNP	Chr1	33226163	C	T	1/1	0/0	0/0	Common bewteen egusi and non-egusi genotypes
SNP	Chr1	33226226	A	T	1/1	0/0	0/0	Common bewteen egusi and non-egusi genotypes
SNP	Chr1	33226278	G	A	0/0	1/1	1/1	Common bewteen egusi and non-egusi genotypes
SNP	Chr1	33226407	T	A	1/1	0/0	0/0	Common bewteen egusi and non-egusi genotypes
SNP	Chr1	33226416	C	T	1/1	0/0	0/0	Common bewteen egusi and non-egusi genotypes
SNP	Chr1	33226487	T	C	1/1	0/0	0/0	Common bewteen egusi and non-egusi genotypes
SNP	Chr1	33227390	T	A	0/0	1/1	1/1	Common bewteen egusi and non-egusi genotypes
SNP	Chr1	33227901	T	A	0/0	1/1	1/1	Common bewteen egusi and non-egusi genotypes
SNP	Chr1	33227902	T	A	0/0	1/1	1/1	Common bewteen egusi and non-egusi genotypes
SNP	Chr1	33227903	T	A	0/0	1/1	1/1	Common bewteen egusi and non-egusi genotypes
InDel	Chr1	33227945	A	AT	0/0	1/1	1/1	Common bewteen egusi and non-egusi genotypes
InDel	Chr1	33228082	C	CT	0/0	1/1	1/1	Common bewteen egusi and non-egusi genotypes
InDel	Chr1	33228094	TC	T	1/1	0/0	0/0	Common bewteen egusi and non-egusi genotypes
SNP	Chr1	33228294	T	C	0/0	1/1	1/1	Common bewteen egusi and non-egusi genotypes
SNP	Chr1	33228345	C	T	0/0	1/1	1/1	Common bewteen egusi and non-egusi genotypes
InDel	Chr1	33228348	T	TA	0/0	1/1	1/1	Common bewteen egusi and non-egusi genotypes
SNP	Chr1	33228354	A	T	1/1	0/0	0/0	Common bewteen egusi and non-egusi genotypes
SNP	Chr1	33229446	C	T	0/0	1/1	1/1	Common bewteen egusi and non-egusi genotypes
InDel	Chr1	33230265	C	CATACT	1/1	0/0	0/0	Common bewteen egusi and non-egusi genotypes
SNP	Chr1	33232421	T	A	0/0	1/1	1/1	Common bewteen egusi and non-egusi genotypes
SNP	Chr1	33233569	A	C	1/1	0/0	0/0	Common bewteen egusi and non-egusi genotypes
SNP	Chr1	33233649	A	G	0/0	1/1	1/1	Common bewteen egusi and non-egusi genotypes
SNP	Chr1	33233840	G	A	1/1	0/0	0/0	Common bewteen egusi and non-egusi genotypes
SNP	Chr1	33235585	C	T	0/0	1/1	1/1	Common bewteen egusi and non-egusi genotypes
SNP	Chr1	33235640	C	T	1/1	0/0	0/0	Common bewteen egusi and non-egusi genotypes
InDel	Chr1	33235915	C	CTA	1/1	0/0	0/0	Common bewteen egusi and non-egusi genotypes
InDel	Chr1	33236072	C	CT	1/1	0/0	0/0	Common bewteen egusi and non-egusi genotypes
SNP	Chr1	33236361	G	A	1/1	0/0	0/0	Common bewteen egusi and non-egusi genotypes
InDel	Chr1	33236897	C	CT	1/1	0/0	0/0	Common bewteen egusi and non-egusi genotypes
SNP	Chr1	33236902	T	C	0/0	1/1	1/1	Common bewteen egusi and non-egusi genotypes
InDel	Chr1	33236967	A	ATT	1/1	0/0	0/0	Common bewteen egusi and non-egusi genotypes
SNP	Chr1	33238228	A	C	0/0	1/1	1/1	Common bewteen egusi and non-egusi genotypes
SNP	Chr1	33238264	T	G	0/0	1/1	1/1	Common bewteen egusi and non-egusi genotypes
SNP	Chr1	33238674	G	T	0/0	1/1	1/1	Common bewteen egusi and non-egusi genotypes
SNP	Chr1	33239155	G	A	0/0	1/1	1/1	Common bewteen egusi and non-egusi genotypes
SNP	Chr1	33241424	T	C	1/1	0/0	0/0	Common bewteen egusi and non-egusi genotypes
SNP	Chr1	33242633	G	A	0/0	1/1	1/1	Common bewteen egusi and non-egusi genotypes
SNP	Chr1	33243231	C	G	0/0	1/1	1/1	Common bewteen egusi and non-egusi genotypes
InDel	Chr1	33243522	CT	C	0/0	1/1	1/1	Common bewteen egusi and non-egusi genotypes
SNP	Chr1	33244235	A	C	0/0	1/1	1/1	Common bewteen egusi and non-egusi genotypes
SNP	Chr1	33244656	G	A	1/1	0/0	0/0	Common bewteen egusi and non-egusi genotypes
SNP	Chr1	33244658	T	A	1/1	0/0	0/0	Common bewteen egusi and non-egusi genotypes
SNP	Chr1	33246046	A	G	0/0	1/1	1/1	Common bewteen egusi and non-egusi genotypes
SNP	Chr1	33246802	G	A	0/0	1/1	1/1	Common bewteen egusi and non-egusi genotypes
SNP	Chr1	33247558	G	A	0/0	1/1	1/1	Common bewteen egusi and non-egusi genotypes
SNP	Chr1	33249547	G	A	1/1	0/0	0/0	Common bewteen egusi and non-egusi genotypes
SNP	Chr1	33249564	G	C	0/0	1/1	1/1	Common bewteen egusi and non-egusi genotypes
SNP	Chr1	33249806	C	G	0/0	1/1	1/1	Common bewteen egusi and non-egusi genotypes
SNP	Chr1	33251564	A	G	0/0	1/1	1/1	Common bewteen egusi and non-egusi genotypes
SNP	Chr1	33251663	C	T	1/1	0/0	0/0	Common bewteen egusi and non-egusi genotypes
SNP	Chr1	33251911	G	A	0/0	1/1	1/1	Common bewteen egusi and non-egusi genotypes
SNP	Chr1	33252574	T	A	1/1	0/0	0/0	Common bewteen egusi and non-egusi genotypes
SNP	Chr1	33255268	T	G	0/0	1/1	1/1	Common bewteen egusi and non-egusi genotypes
InDel	Chr1	33255269	G	GT	1/1	0/0	0/0	Common bewteen egusi and non-egusi genotypes
InDel	Chr1	33255283	T	TTC	0/0	1/1	1/1	Common bewteen egusi and non-egusi genotypes
SNP	Chr1	33255414	C	A	0/0	1/1	1/1	Common bewteen egusi and non-egusi genotypes
SNP	Chr1	33255419	G	C	0/0	1/1	1/1	Common bewteen egusi and non-egusi genotypes
SNP	Chr1	33255422	G	C	0/0	1/1	1/1	Common bewteen egusi and non-egusi genotypes
SNP	Chr1	33255529	A	C	0/0	1/1	1/1	Common bewteen egusi and non-egusi genotypes
InDel	Chr1	33257415	CG	C	1/1	0/0	0/0	Common bewteen egusi and non-egusi genotypes
InDel	Chr1	33257545	C	CTCATT	1/1	0/0	0/0	Common bewteen egusi and non-egusi genotypes
SNP	Chr1	33257960	T	G	1/1	0/0	0/0	Common bewteen egusi and non-egusi genotypes
SNP	Chr1	33258733	C	T	0/0	1/1	1/1	Common bewteen egusi and non-egusi genotypes
SNP	Chr1	33259677	G	A	0/0	1/1	1/1	Common bewteen egusi and non-egusi genotypes
InDel	Chr1	33259686	T	TC	0/0	1/1	1/1	Common bewteen egusi and non-egusi genotypes
InDel	Chr1	33259747	C	CA	0/0	1/1	1/1	Common bewteen egusi and non-egusi genotypes
SNP	Chr1	33260069	T	C	1/1	0/0	0/0	Common bewteen egusi and non-egusi genotypes
SNP	Chr1	33260191	A	G	1/1	0/0	0/0	Common bewteen egusi and non-egusi genotypes
SNP	Chr1	33260505	G	A	0/0	1/1	1/1	Common bewteen egusi and non-egusi genotypes
SNP	Chr1	33260645	C	T	1/1	0/0	0/0	Common bewteen egusi and non-egusi genotypes
SNP	Chr1	33261186	G	T	0/0	1/1	1/1	Common bewteen egusi and non-egusi genotypes
SNP	Chr1	33261860	C	T	1/1	0/0	0/0	Common bewteen egusi and non-egusi genotypes
SNP	Chr1	33262097	G	T	1/1	0/0	0/0	Common bewteen egusi and non-egusi genotypes
SNP	Chr1	33262150	G	A	1/1	0/0	0/0	Common bewteen egusi and non-egusi genotypes
SNP	Chr1	33262449	C	T	0/0	1/1	1/1	Common bewteen egusi and non-egusi genotypes
InDel	Chr1	33262946	TGA	T	1/1	0/0	0/0	Common bewteen egusi and non-egusi genotypes
SNP	Chr1	33268148	A	G	0/0	1/1	1/1	Common bewteen egusi and non-egusi genotypes
SNP	Chr1	33268168	A	T	0/0	1/1	1/1	Common bewteen egusi and non-egusi genotypes
InDel	Chr1	33268560	A	AT	1/1	0/0	0/0	Common bewteen egusi and non-egusi genotypes
InDel	Chr1	33268562	A	AT	0/0	1/1	1/1	Common bewteen egusi and non-egusi genotypes
InDel	Chr1	33268566	TA	T	1/1	0/0	0/0	Common bewteen egusi and non-egusi genotypes
InDel	Chr1	33268587	A	AT	0/0	1/1	1/1	Common bewteen egusi and non-egusi genotypes
SNP	Chr1	33269215	T	A	0/0	1/1	1/1	Common bewteen egusi and non-egusi genotypes
SNP	Chr1	33269657	C	A	1/1	0/0	0/0	Common bewteen egusi and non-egusi genotypes
SNP	Chr1	33272957	A	C	1/1	0/0	0/0	Common bewteen egusi and non-egusi genotypes
InDel	Chr1	33274424	T	TA	1/1	0/0	0/0	Common bewteen egusi and non-egusi genotypes
InDel	Chr1	33274572	C	CA	0/0	1/1	1/1	Common bewteen egusi and non-egusi genotypes
SNP	Chr1	33274755	C	T	1/1	0/0	0/0	Common bewteen egusi and non-egusi genotypes
SNP	Chr1	33274782	T	G	1/1	0/0	0/0	Common bewteen egusi and non-egusi genotypes
SNP	Chr1	33274811	G	A	0/0	1/1	1/1	Common bewteen egusi and non-egusi genotypes
SNP	Chr1	33274994	C	T	0/0	1/1	1/1	Common bewteen egusi and non-egusi genotypes
SNP	Chr1	33274999	A	T	0/0	1/1	1/1	Common bewteen egusi and non-egusi genotypes
SNP	Chr1	33275215	T	G	0/0	1/1	1/1	Common bewteen egusi and non-egusi genotypes
SNP	Chr1	33275492	G	A	0/0	1/1	1/1	Common bewteen egusi and non-egusi genotypes
SNP	Chr1	33275561	T	C	0/0	1/1	1/1	Common bewteen egusi and non-egusi genotypes
SNP	Chr1	33275750	T	G	0/0	1/1	1/1	Common bewteen egusi and non-egusi genotypes
InDel	Chr1	33275808	TC	T	0/0	1/1	1/1	Common bewteen egusi and non-egusi genotypes
InDel	Chr1	33275986	TCAA	T	0/0	1/1	1/1	Common bewteen egusi and non-egusi genotypes
InDel	Chr1	33275990	GTGCACTT	G	0/0	1/1	1/1	Common bewteen egusi and non-egusi genotypes
SNP	Chr1	33276126	C	T	1/1	0/0	0/0	Common bewteen egusi and non-egusi genotypes
snp	Chr1	33276173	G	C	0/0	0/0	1/1	Unique between B3 and X1625
SNP	Chr1	33276192	C	T	0/0	1/1	1/1	Common bewteen egusi and non-egusi genotypes
InDel	Chr1	33276307	TCAAAATGAA	T	0/0	1/1	1/1	Common bewteen egusi and non-egusi genotypes
SNP	Chr1	33276987	T	C	0/0	1/1	1/1	Common bewteen egusi and non-egusi genotypes
SNP	Chr1	33277667	T	C	0/0	1/1	1/1	Common bewteen egusi and non-egusi genotypes
SNP	Chr1	33277888	C	T	1/1	0/0	0/0	Common bewteen egusi and non-egusi genotypes
SNP	Chr1	33278134	A	G	0/0	1/1	1/1	Common bewteen egusi and non-egusi genotypes
SNP	Chr1	33278163	G	T	1/1	0/0	0/0	Common bewteen egusi and non-egusi genotypes
SNP	Chr1	33278390	A	G	0/0	1/1	1/1	Common bewteen egusi and non-egusi genotypes
InDel	Chr1	33279060	C	CCTCCGTAACG	0/0	1/1	1/1	Common bewteen egusi and non-egusi genotypes
SNP	Chr1	33282986	A	G	0/0	1/1	1/1	Common bewteen egusi and non-egusi genotypes
SNP	Chr1	33285016	C	A	0/0	1/1	1/1	Common bewteen egusi and non-egusi genotypes
SNP	Chr1	33285157	C	T	1/1	0/0	0/0	Common bewteen egusi and non-egusi genotypes
SNP	Chr1	33285216	G	A	0/0	1/1	1/1	Common bewteen egusi and non-egusi genotypes
SNP	Chr1	33285515	C	T	1/1	0/0	0/0	Common bewteen egusi and non-egusi genotypes
SNP	Chr1	33285619	G	A	1/1	0/0	0/0	Common bewteen egusi and non-egusi genotypes
SNP	Chr1	33285673	C	T	1/1	0/0	0/0	Common bewteen egusi and non-egusi genotypes
SNP	Chr1	33286050	A	T	1/1	0/0	0/0	Common bewteen egusi and non-egusi genotypes
InDel	Chr1	33286055	T	TAAAATAAA	0/0	1/1	1/1	Common bewteen egusi and non-egusi genotypes
InDel	Chr1	33286083	GT	G	1/1	0/0	0/0	Common bewteen egusi and non-egusi genotypes
InDel	Chr1	33286151	A	AT	1/1	0/0	0/0	Common bewteen egusi and non-egusi genotypes
InDel	Chr1	33286243	TA	T	1/1	0/0	0/0	Common bewteen egusi and non-egusi genotypes
InDel	Chr1	33286375	C	CA	1/1	0/0	0/0	Common bewteen egusi and non-egusi genotypes
InDel	Chr1	33286472	A	AT	0/0	1/1	1/1	Common bewteen egusi and non-egusi genotypes
InDel	Chr1	33286548	GAA	G	1/1	0/0	0/0	Common bewteen egusi and non-egusi genotypes
SNP	Chr1	33286688	T	A	1/1	0/0	0/0	Common bewteen egusi and non-egusi genotypes
SNP	Chr1	33286704	T	A	1/1	0/0	0/0	Common bewteen egusi and non-egusi genotypes
SNP	Chr1	33286705	T	A	1/1	0/0	0/0	Common bewteen egusi and non-egusi genotypes
SNP	Chr1	33286788	T	A	1/1	0/0	0/0	Common bewteen egusi and non-egusi genotypes
SNP	Chr1	33286974	G	A	1/1	0/0	0/0	Common bewteen egusi and non-egusi genotypes
SNP	Chr1	33287143	A	T	0/0	1/1	1/1	Common bewteen egusi and non-egusi genotypes
InDel	Chr1	33287266	T	TAAA	1/1	0/0	0/0	Common bewteen egusi and non-egusi genotypes
SNP	Chr1	33287439	C	T	0/0	1/1	1/1	Common bewteen egusi and non-egusi genotypes
SNP	Chr1	33287538	T	A	1/1	0/0	0/0	Common bewteen egusi and non-egusi genotypes
SNP	Chr1	33288041	G	T	0/0	1/1	1/1	Common bewteen egusi and non-egusi genotypes
SNP	Chr1	33288259	C	A	0/0	1/1	1/1	Common bewteen egusi and non-egusi genotypes
SNP	Chr1	33288305	G	A	1/1	0/0	0/0	Common bewteen egusi and non-egusi genotypes
SNP	Chr1	33288399	C	T	1/1	0/0	0/0	Common bewteen egusi and non-egusi genotypes
InDel	Chr1	33290388	G	GA	1/1	0/0	0/0	Common bewteen egusi and non-egusi genotypes
InDel	Chr1	33290527	G	GA	0/0	1/1	1/1	Common bewteen egusi and non-egusi genotypes
SNP	Chr1	33291246	G	T	1/1	0/0	0/0	Common bewteen egusi and non-egusi genotypes
SNP	Chr1	33292862	T	C	1/1	0/0	0/0	Common bewteen egusi and non-egusi genotypes
SNP	Chr1	33296064	A	G	1/1	0/0	0/0	Common bewteen egusi and non-egusi genotypes
SNP	Chr1	33296266	A	G	1/1	0/0	0/0	Common bewteen egusi and non-egusi genotypes
SNP	Chr1	33296333	C	A	1/1	0/0	0/0	Common bewteen egusi and non-egusi genotypes
SNP	Chr1	33296357	C	T	0/0	1/1	1/1	Common bewteen egusi and non-egusi genotypes
InDel	Chr1	33296445	CG	C	0/0	1/1	1/1	Common bewteen egusi and non-egusi genotypes
SNP	Chr1	33296619	T	C	1/1	0/0	0/0	Common bewteen egusi and non-egusi genotypes
InDel	Chr1	33296857	T	TCA	1/1	0/0	0/0	Common bewteen egusi and non-egusi genotypes
InDel	Chr1	33296877	GTTT	G	1/1	0/0	0/0	Common bewteen egusi and non-egusi genotypes
InDel	Chr1	33296988	C	CTT	0/0	1/1	1/1	Common bewteen egusi and non-egusi genotypes
SNP	Chr1	33297057	G	A	1/1	0/0	0/0	Common bewteen egusi and non-egusi genotypes
InDel	Chr1	33297075	G	GT	1/1	0/0	0/0	Common bewteen egusi and non-egusi genotypes
InDel	Chr1	33297101	CAAAAAAAGA	C	1/1	0/0	0/0	Common bewteen egusi and non-egusi genotypes
SNP	Chr1	33297783	T	A	1/1	0/0	0/0	Common bewteen egusi and non-egusi genotypes
SNP	Chr1	33297811	A	T	1/1	0/0	0/0	Common bewteen egusi and non-egusi genotypes
SNP	Chr1	33299282	C	G	0/0	1/1	1/1	Common bewteen egusi and non-egusi genotypes
SNP	Chr1	33299317	T	C	0/0	1/1	1/1	Common bewteen egusi and non-egusi genotypes
SNP	Chr1	33300098	A	G	1/1	0/0	0/0	Common bewteen egusi and non-egusi genotypes
SNP	Chr1	33300288	T	C	0/0	1/1	1/1	Common bewteen egusi and non-egusi genotypes
SNP	Chr1	33300560	T	C	0/0	1/1	1/1	Common bewteen egusi and non-egusi genotypes
SNP	Chr1	33300806	G	A	0/0	1/1	1/1	Common bewteen egusi and non-egusi genotypes
SNP	Chr1	33301072	G	A	1/1	0/0	0/0	Common bewteen egusi and non-egusi genotypes
SNP	Chr1	33301560	T	A	0/0	1/1	1/1	Common bewteen egusi and non-egusi genotypes
SNP	Chr1	33302297	T	A	0/0	1/1	1/1	Common bewteen egusi and non-egusi genotypes
SNP	Chr1	33302298	T	A	0/0	1/1	1/1	Common bewteen egusi and non-egusi genotypes
SNP	Chr1	33303617	A	T	1/1	0/0	0/0	Common bewteen egusi and non-egusi genotypes
SNP	Chr1	33303618	A	C	1/1	0/0	0/0	Common bewteen egusi and non-egusi genotypes
SNP	Chr1	33303802	T	G	0/0	1/1	1/1	Common bewteen egusi and non-egusi genotypes
SNP	Chr1	33304394	A	G	1/1	0/0	0/0	Common bewteen egusi and non-egusi genotypes
InDel	Chr1	33306267	CA	C	0/0	1/1	1/1	Common bewteen egusi and non-egusi genotypes
SNP	Chr1	33307691	G	T	1/1	0/0	0/0	Common bewteen egusi and non-egusi genotypes
SNP	Chr1	33307853	G	T	1/1	0/0	0/0	Common bewteen egusi and non-egusi genotypes
SNP	Chr1	33308683	A	G	1/1	0/0	0/0	Common bewteen egusi and non-egusi genotypes
SNP	Chr1	33309294	A	G	1/1	0/0	0/0	Common bewteen egusi and non-egusi genotypes
SNP	Chr1	33310358	G	T	0/0	1/1	1/1	Common bewteen egusi and non-egusi genotypes
InDel	Chr1	33310857	T	TTA	1/1	0/0	0/0	Common bewteen egusi and non-egusi genotypes
SNP	Chr1	33311153	C	A	1/1	0/0	0/0	Common bewteen egusi and non-egusi genotypes
SNP	Chr1	33312980	C	A	1/1	0/0	0/0	Common bewteen egusi and non-egusi genotypes
SNP	Chr1	33313069	T	A	0/0	1/1	1/1	Common bewteen egusi and non-egusi genotypes
SNP	Chr1	33313163	A	C	1/1	0/0	0/0	Common bewteen egusi and non-egusi genotypes
SNP	Chr1	33313178	T	C	1/1	0/0	0/0	Common bewteen egusi and non-egusi genotypes
InDel	Chr1	33314761	G	GT	0/0	1/1	1/1	Common bewteen egusi and non-egusi genotypes
SNP	Chr1	33315319	C	T	1/1	0/0	0/0	Common bewteen egusi and non-egusi genotypes
SNP	Chr1	33317636	G	A	0/0	1/1	1/1	Common bewteen egusi and non-egusi genotypes
SNP	Chr1	33319057	C	T	1/1	0/0	0/0	Common bewteen egusi and non-egusi genotypes
InDel	Chr1	33319587	CTTT	C	1/1	0/0	0/0	Common bewteen egusi and non-egusi genotypes
SNP	Chr1	33320437	G	A	0/0	1/1	1/1	Common bewteen egusi and non-egusi genotypes
SNP	Chr1	33320572	T	A	1/1	0/0	0/0	Common bewteen egusi and non-egusi genotypes
SNP	Chr1	33321191	G	A	0/0	1/1	1/1	Common bewteen egusi and non-egusi genotypes
SNP	Chr1	33321345	T	C	0/0	1/1	1/1	Common bewteen egusi and non-egusi genotypes
InDel	Chr1	33321365	G	GTTT	0/0	1/1	1/1	Common bewteen egusi and non-egusi genotypes
SNP	Chr1	33321405	G	T	0/0	1/1	1/1	Common bewteen egusi and non-egusi genotypes
SNP	Chr1	33321478	A	G	0/0	1/1	1/1	Common bewteen egusi and non-egusi genotypes
SNP	Chr1	33321488	T	G	0/0	1/1	1/1	Common bewteen egusi and non-egusi genotypes
InDel	Chr1	33321655	ATT	A	0/0	1/1	1/1	Common bewteen egusi and non-egusi genotypes
InDel	Chr1	33321658	CAT	C	0/0	1/1	1/1	Common bewteen egusi and non-egusi genotypes
InDel	Chr1	33321987	T	TAA	0/0	1/1	1/1	Common bewteen egusi and non-egusi genotypes
InDel	Chr1	33322679	GTA	G	1/1	0/0	0/0	Common bewteen egusi and non-egusi genotypes
SNP	Chr1	33322710	C	T	1/1	0/0	0/0	Common bewteen egusi and non-egusi genotypes
SNP	Chr1	33323003	T	C	0/0	1/1	0/0	Unique between B3 and B4
SNP	Chr1	33323301	G	A	0/0	1/1	1/1	Common bewteen egusi and non-egusi genotypes
SNP	Chr1	33323392	T	C	0/0	1/1	1/1	Common bewteen egusi and non-egusi genotypes
InDel	Chr1	33323408	A	AT	1/1	0/0	0/0	Common bewteen egusi and non-egusi genotypes
InDel	Chr1	33323502	C	CT	1/1	0/0	0/0	Common bewteen egusi and non-egusi genotypes
SNP	Chr1	33323512	C	T	1/1	0/0	0/0	Common bewteen egusi and non-egusi genotypes
InDel	Chr1	33323543	C	CT	1/1	0/0	0/0	Common bewteen egusi and non-egusi genotypes
SNP	Chr1	33323850	T	C	0/0	1/1	1/1	Common bewteen egusi and non-egusi genotypes
InDel	Chr1	33323923	C	CA	1/1	0/0	0/0	Common bewteen egusi and non-egusi genotypes
SNP	Chr1	33323930	A	G	0/0	1/1	1/1	Common bewteen egusi and non-egusi genotypes
SNP	Chr1	33323931	A	G	0/0	1/1	1/1	Common bewteen egusi and non-egusi genotypes
SNP	Chr1	33323946	A	T	0/0	1/1	1/1	Common bewteen egusi and non-egusi genotypes
SNP	Chr1	33323948	A	T	0/0	1/1	1/1	Common bewteen egusi and non-egusi genotypes
SNP	Chr1	33323950	A	T	0/0	1/1	1/1	Common bewteen egusi and non-egusi genotypes
SNP	Chr1	33323952	A	T	0/0	1/1	1/1	Common bewteen egusi and non-egusi genotypes
InDel	Chr1	33324034	GA	G	0/0	1/1	1/1	Common bewteen egusi and non-egusi genotypes
InDel	Chr1	33324133	T	TTTC	0/0	1/1	1/1	Common bewteen egusi and non-egusi genotypes
InDel	Chr1	33324396	A	AAT	0/0	1/1	1/1	Common bewteen egusi and non-egusi genotypes
SNP	Chr1	33324810	T	C	1/1	0/0	0/0	Common bewteen egusi and non-egusi genotypes
SNP	Chr1	33324987	C	T	1/1	0/0	0/0	Common bewteen egusi and non-egusi genotypes
InDel	Chr1	33325146	T	TA	0/0	1/1	1/1	Common bewteen egusi and non-egusi genotypes
InDel	Chr1	33325148	TATATTTATAA	T	0/0	1/1	1/1	Common bewteen egusi and non-egusi genotypes
InDel	Chr1	33325187	A	AT	0/0	1/1	1/1	Common bewteen egusi and non-egusi genotypes
SNP	Chr1	33325434	C	T	0/0	1/1	1/1	Common bewteen egusi and non-egusi genotypes
SNP	Chr1	33325437	C	T	0/0	1/1	1/1	Common bewteen egusi and non-egusi genotypes
SNP	Chr1	33326380	C	T	0/0	1/1	1/1	Common bewteen egusi and non-egusi genotypes
SNP	Chr1	33326414	C	T	0/0	1/1	1/1	Common bewteen egusi and non-egusi genotypes
SNP	Chr1	33326519	A	G	0/0	1/1	1/1	Common bewteen egusi and non-egusi genotypes
InDel	Chr1	33326536	G	GA	0/0	1/1	1/1	Common bewteen egusi and non-egusi genotypes
InDel	Chr1	33326702	TTTCAC	T	0/0	1/1	1/1	Common bewteen egusi and non-egusi genotypes
SNP	Chr1	33327108	T	A	1/1	0/0	0/0	Common bewteen egusi and non-egusi genotypes
SNP	Chr1	33327237	C	T	1/1	0/0	0/0	Common bewteen egusi and non-egusi genotypes
SNP	Chr1	33327296	G	A	0/0	1/1	1/1	Common bewteen egusi and non-egusi genotypes
SNP	Chr1	33328648	G	A	0/0	1/1	1/1	Common bewteen egusi and non-egusi genotypes
SNP	Chr1	33328903	C	A	0/0	1/1	1/1	Common bewteen egusi and non-egusi genotypes
InDel	Chr1	33329145	AT	A	0/0	1/1	1/1	Common bewteen egusi and non-egusi genotypes
SNP	Chr1	33329179	A	G	0/0	1/1	1/1	Common bewteen egusi and non-egusi genotypes
SNP	Chr1	33329400	C	A	1/1	0/0	0/0	Common bewteen egusi and non-egusi genotypes
InDel	Chr1	33329556	T	TA	0/0	1/1	1/1	Common bewteen egusi and non-egusi genotypes
SNP	Chr1	33329686	G	A	0/0	1/1	1/1	Common bewteen egusi and non-egusi genotypes
SNP	Chr1	33329703	C	G	1/1	0/0	0/0	Common bewteen egusi and non-egusi genotypes
InDel	Chr1	33329848	ACAAATTG	A	0/0	1/1	1/1	Common bewteen egusi and non-egusi genotypes
SNP	Chr1	33329963	T	G	1/1	0/0	0/0	Common bewteen egusi and non-egusi genotypes
SNP	Chr1	33330051	G	A	0/0	1/1	1/1	Common bewteen egusi and non-egusi genotypes
SNP	Chr1	33330064	A	G	0/0	1/1	1/1	Common bewteen egusi and non-egusi genotypes
InDel	Chr1	33330270	AT	A	0/0	1/1	1/1	Common bewteen egusi and non-egusi genotypes
SNP	Chr1	33330312	C	T	1/1	0/0	0/0	Common bewteen egusi and non-egusi genotypes
InDel	Chr1	33330384	T	TAGAATA	0/0	1/1	1/1	Common bewteen egusi and non-egusi genotypes
SNP	Chr1	33330551	A	C	1/1	0/0	0/0	Common bewteen egusi and non-egusi genotypes
InDel	Chr1	33330781	AC	A	1/1	0/0	0/0	Common bewteen egusi and non-egusi genotypes
SNP	Chr1	33331202	C	A	0/0	1/1	1/1	Common bewteen egusi and non-egusi genotypes
SNP	Chr1	33331365	T	G	0/0	1/1	1/1	Common bewteen egusi and non-egusi genotypes
SNP	Chr1	33331660	G	T	1/1	0/0	0/0	Common bewteen egusi and non-egusi genotypes
SNP	Chr1	33331671	A	G	1/1	0/0	0/0	Common bewteen egusi and non-egusi genotypes
InDel	Chr1	33331871	GTA	G	1/1	0/0	0/0	Common bewteen egusi and non-egusi genotypes
InDel	Chr1	33332144	C	CT	1/1	0/0	0/0	Common bewteen egusi and non-egusi genotypes
SNP	Chr1	33332347	A	G	1/1	0/0	0/0	Common bewteen egusi and non-egusi genotypes
SNP	Chr1	33332623	G	A	1/1	0/0	0/0	Common bewteen egusi and non-egusi genotypes
SNP	Chr1	33333189	T	C	0/0	1/1	1/1	Common bewteen egusi and non-egusi genotypes
SNP	Chr1	33335821	G	C	1/1	0/0	0/0	Common bewteen egusi and non-egusi genotypes
SNP	Chr1	33336104	G	T	1/1	0/0	0/0	Common bewteen egusi and non-egusi genotypes
InDel	Chr1	33337541	T	TA	1/1	0/0	0/0	Common bewteen egusi and non-egusi genotypes
SNP	Chr1	33337557	A	G	1/1	0/0	0/0	Common bewteen egusi and non-egusi genotypes
InDel	Chr1	33337820	GA	G	1/1	0/0	0/0	Common bewteen egusi and non-egusi genotypes
SNP	Chr1	33338652	A	G	1/1	0/0	0/0	Common bewteen egusi and non-egusi genotypes
InDel	Chr1	33340029	G	GGT	1/1	0/0	0/0	Common bewteen egusi and non-egusi genotypes
SNP	Chr1	33340921	C	T	1/1	0/0	0/0	Common bewteen egusi and non-egusi genotypes
InDel	Chr1	33341203	CT	C	1/1	0/0	0/0	Common bewteen egusi and non-egusi genotypes
InDel	Chr1	33341242	ATTTT	A	0/0	1/1	1/1	Common bewteen egusi and non-egusi genotypes
InDel	Chr1	33341454	GTATA	G	0/0	1/1	1/1	Common bewteen egusi and non-egusi genotypes
SNP	Chr1	33341757	G	A	1/1	0/0	0/0	Common bewteen egusi and non-egusi genotypes
SNP	Chr1	33342468	G	T	0/0	1/1	1/1	Common bewteen egusi and non-egusi genotypes
InDel	Chr1	33348214	ATT	A	1/1	0/0	0/0	Common bewteen egusi and non-egusi genotypes
SNP	Chr1	33348981	T	C	0/0	1/1	1/1	Common bewteen egusi and non-egusi genotypes
SNP	Chr1	33349596	G	C	1/1	0/0	0/0	Common bewteen egusi and non-egusi genotypes
SNP	Chr1	33350194	A	G	0/0	1/1	1/1	Common bewteen egusi and non-egusi genotypes
SNP	Chr1	33350645	C	A	0/0	1/1	1/1	Common bewteen egusi and non-egusi genotypes
snp	Chr1	33352303	A	G	0/0	0/0	1/1	Unique between B3 and X1625
snp	Chr1	33352393	A	C	0/0	0/0	1/1	Unique between B3 and X1625
SNP	Chr1	33354659	T	A	0/0	1/1	1/1	Common bewteen egusi and non-egusi genotypes
SNP	Chr1	33356832	A	G	1/1	0/0	0/0	Common bewteen egusi and non-egusi genotypes
SNP	Chr1	33357886	G	T	1/1	0/0	0/0	Common bewteen egusi and non-egusi genotypes
SNP	Chr1	33358069	G	C	1/1	0/0	0/0	Common bewteen egusi and non-egusi genotypes
SNP	Chr1	33358078	A	G	1/1	0/0	0/0	Common bewteen egusi and non-egusi genotypes
SNP	Chr1	33358427	C	A	1/1	0/0	0/0	Common bewteen egusi and non-egusi genotypes
SNP	Chr1	33359096	C	A	1/1	0/0	0/0	Common bewteen egusi and non-egusi genotypes
SNP	Chr1	33359230	A	T	0/0	1/1	1/1	Common bewteen egusi and non-egusi genotypes
SNP	Chr1	33359954	T	A	0/0	1/1	1/1	Common bewteen egusi and non-egusi genotypes
SNP	Chr1	33359957	T	A	0/0	1/1	1/1	Common bewteen egusi and non-egusi genotypes
SNP	Chr1	33361049	T	A	1/1	0/0	0/0	Common bewteen egusi and non-egusi genotypes
InDel	Chr1	33361174	A	AGT	1/1	0/0	0/0	Common bewteen egusi and non-egusi genotypes
SNP	Chr1	33361275	T	G	1/1	0/0	0/0	Common bewteen egusi and non-egusi genotypes
SNP	Chr1	33361472	C	G	1/1	0/0	0/0	Common bewteen egusi and non-egusi genotypes
InDel	Chr1	33363460	G	GAA	0/0	1/1	1/1	Common bewteen egusi and non-egusi genotypes
InDel	Chr1	33363694	GC	G	1/1	0/0	0/0	Common bewteen egusi and non-egusi genotypes
SNP	Chr1	33364104	A	G	0/0	1/1	1/1	Common bewteen egusi and non-egusi genotypes
SNP	Chr1	33364178	C	T	0/0	1/1	1/1	Common bewteen egusi and non-egusi genotypes
InDel	Chr1	33364599	AT	A	0/0	1/1	1/1	Common bewteen egusi and non-egusi genotypes
SNP	Chr1	33364729	A	G	0/0	1/1	1/1	Common bewteen egusi and non-egusi genotypes
SNP	Chr1	33364875	C	T	0/0	1/1	1/1	Common bewteen egusi and non-egusi genotypes
SNP	Chr1	33364892	G	A	1/1	0/0	0/0	Common bewteen egusi and non-egusi genotypes
SNP	Chr1	33365058	C	A	0/0	1/1	1/1	Common bewteen egusi and non-egusi genotypes
SNP	Chr1	33365139	T	G	0/0	1/1	1/1	Common bewteen egusi and non-egusi genotypes
SNP	Chr1	33365356	G	A	0/0	1/1	1/1	Common bewteen egusi and non-egusi genotypes
InDel	Chr1	33365829	C	CA	1/1	1/1	0/0	Unique between B3 and X1625
InDel	Chr1	33365925	G	GA	1/1	0/0	0/0	Common bewteen egusi and non-egusi genotypes
SNP	Chr1	33366067	C	T	0/0	1/1	0/0	Unique between B3 and B4
InDel	Chr1	33366116	T	TC	1/1	1/1	0/0	Unique between B3 and X1625
SNP	Chr1	33366254	A	G	1/1	0/0	0/0	Common bewteen egusi and non-egusi genotypes
SNP	Chr1	33366334	T	C	1/1	0/0	0/0	Common bewteen egusi and non-egusi genotypes
SNP	Chr1	33366487	C	G	0/0	1/1	0/0	Unique between B3 and B4
SNP	Chr1	33366526	C	T	1/1	0/0	0/0	Common bewteen egusi and non-egusi genotypes
InDel	Chr1	33366842	C	CT	0/0	1/1	1/1	Common bewteen egusi and non-egusi genotypes
InDel	Chr1	33367151	C	CA	0/0	1/1	1/1	Common bewteen egusi and non-egusi genotypes
SNP	Chr1	33367372	A	C	0/0	1/1	1/1	Common bewteen egusi and non-egusi genotypes
SNP	Chr1	33367436	C	A	0/0	1/1	1/1	Common bewteen egusi and non-egusi genotypes
SNP	Chr1	33367488	G	A	1/1	0/0	0/0	Common bewteen egusi and non-egusi genotypes
snp	Chr1	33367817	G	A	0/0	0/0	1/1	Unique between B3 and X1625
SNP	Chr1	33367880	G	T	1/1	0/0	0/0	Common bewteen egusi and non-egusi genotypes
InDel	Chr1	33367895	T	TAA	1/1	0/0	0/0	Common bewteen egusi and non-egusi genotypes
SNP	Chr1	33367933	C	G	1/1	0/0	0/0	Common bewteen egusi and non-egusi genotypes
SNP	Chr1	33368024	A	G	1/1	0/0	0/0	Common bewteen egusi and non-egusi genotypes
SNP	Chr1	33368029	T	C	1/1	0/0	0/0	Common bewteen egusi and non-egusi genotypes
snp	Chr1	33368038	C	T	0/0	0/0	1/1	Unique between B3 and X1625
SNP	Chr1	33368062	C	T	1/1	0/0	0/0	Common bewteen egusi and non-egusi genotypes
SNP	Chr1	33368065	G	A	0/0	1/1	0/0	Unique between B3 and B4
InDel	Chr1	33368107	TA	T	1/1	0/0	0/0	Common bewteen egusi and non-egusi genotypes
SNP	Chr1	33368253	A	T	0/0	1/1	0/0	Unique between B3 and B4
snp	Chr1	33369210	C	A	0/0	0/0	1/1	Unique between B3 and X1625
SNP	Chr1	33369357	C	G	1/1	0/0	0/0	Common bewteen egusi and non-egusi genotypes
SNP	Chr1	33369373	T	C	1/1	0/0	0/0	Common bewteen egusi and non-egusi genotypes
SNP	Chr1	33369517	T	C	0/0	1/1	1/1	Common bewteen egusi and non-egusi genotypes
SNP	Chr1	33369898	G	T	0/0	1/1	1/1	Common bewteen egusi and non-egusi genotypes
snp	Chr1	33371694	G	A	0/0	0/0	1/1	Unique between B3 and X1625
SNP	Chr1	33372420	C	T	0/0	1/1	1/1	Common bewteen egusi and non-egusi genotypes
SNP	Chr1	33372493	T	C	0/0	1/1	0/0	Unique between B3 and B4
SNP	Chr1	33372690	C	T	0/0	1/1	1/1	Common bewteen egusi and non-egusi genotypes
snp	Chr1	33374077	G	A	0/0	0/0	1/1	Unique between B3 and X1625
SNP	Chr1	33374135	A	C	1/1	0/0	0/0	Common bewteen egusi and non-egusi genotypes
SNP	Chr1	33374136	T	C	0/0	1/1	1/1	Common bewteen egusi and non-egusi genotypes
SNP	Chr1	33374840	C	T	1/1	0/0	0/0	Common bewteen egusi and non-egusi genotypes
SNP	Chr1	33376618	C	T	1/1	0/0	0/0	Common bewteen egusi and non-egusi genotypes
SNP	Chr1	33378958	T	G	0/0	1/1	1/1	Common bewteen egusi and non-egusi genotypes
SNP	Chr1	33380078	G	A	1/1	0/0	0/0	Common bewteen egusi and non-egusi genotypes
InDel	Chr1	33382849	T	TA	0/0	0/0	1/1	Unique between B3 and X1625
snp	Chr1	33383072	A	T	0/0	0/0	1/1	Unique between B3 and X1625
InDel	Chr1	33383079	TGAC	T	0/0	0/0	1/1	Unique between B3 and X1625
InDel	Chr1	33383318	TA	T	1/1	0/0	1/1	Unique between B3 and B4
SNP	Chr1	33383444	T	C	0/0	1/1	1/1	Common bewteen egusi and non-egusi genotypes
SNP	Chr1	33384951	A	T	1/1	0/0	0/0	Common bewteen egusi and non-egusi genotypes
InDel	Chr1	33384956	T	TG	1/1	0/0	0/0	Common bewteen egusi and non-egusi genotypes
snp	Chr1	33385288	C	T	0/0	0/0	1/1	Unique between B3 and X1625
InDel	Chr1	33385864	TC	T	1/1	0/0	0/0	Common bewteen egusi and non-egusi genotypes
SNP	Chr1	33385876	A	T	1/1	0/0	0/0	Common bewteen egusi and non-egusi genotypes
SNP	Chr1	33389957	G	A	0/0	1/1	1/1	Common bewteen egusi and non-egusi genotypes
SNP	Chr1	33393370	C	A	1/1	0/0	0/0	Common bewteen egusi and non-egusi genotypes
SNP	Chr1	33394234	A	G	1/1	0/0	0/0	Common bewteen egusi and non-egusi genotypes
SNP	Chr1	33396351	G	C	1/1	0/0	0/0	Common bewteen egusi and non-egusi genotypes
InDel	Chr1	33396775	GGGGTA	G	0/0	1/1	1/1	Common bewteen egusi and non-egusi genotypes
InDel	Chr1	33397424	AAC	A	1/1	0/0	0/0	Common bewteen egusi and non-egusi genotypes
SNP	Chr1	33397461	G	A	0/0	1/1	1/1	Common bewteen egusi and non-egusi genotypes
SNP	Chr1	33398458	C	T	0/0	1/1	1/1	Common bewteen egusi and non-egusi genotypes
SNP	Chr1	33399998	A	G	0/0	1/1	1/1	Common bewteen egusi and non-egusi genotypes
SNP	Chr1	33400711	A	G	0/0	1/1	1/1	Common bewteen egusi and non-egusi genotypes
SNP	Chr1	33401118	G	A	0/0	1/1	1/1	Common bewteen egusi and non-egusi genotypes
SNP	Chr1	33401330	G	T	0/0	1/1	1/1	Common bewteen egusi and non-egusi genotypes
snp	Chr1	33401350	A	G	0/0	0/0	1/1	Unique between B3 and X1625
SNP	Chr1	33402091	G	A	1/1	0/0	0/0	Common bewteen egusi and non-egusi genotypes
SNP	Chr1	33403059	C	T	1/1	0/0	0/0	Common bewteen egusi and non-egusi genotypes
SNP	Chr1	33403081	G	A	1/1	0/0	0/0	Common bewteen egusi and non-egusi genotypes
SNP	Chr1	33403916	T	G	0/0	1/1	1/1	Common bewteen egusi and non-egusi genotypes
InDel	Chr1	33404835	CA	C	0/0	1/1	1/1	Common bewteen egusi and non-egusi genotypes
InDel	Chr1	33405294	TA	T	0/0	1/1	1/1	Common bewteen egusi and non-egusi genotypes
SNP	Chr1	33405760	T	G	1/1	0/0	0/0	Common bewteen egusi and non-egusi genotypes
SNP	Chr1	33405867	A	T	0/0	1/1	1/1	Common bewteen egusi and non-egusi genotypes
SNP	Chr1	33406028	A	C	0/0	1/1	1/1	Common bewteen egusi and non-egusi genotypes
SNP	Chr1	33406504	A	G	0/0	1/1	1/1	Common bewteen egusi and non-egusi genotypes
SNP	Chr1	33407172	T	C	1/1	0/0	0/0	Common bewteen egusi and non-egusi genotypes
InDel	Chr1	33407260	GA	G	0/0	1/1	1/1	Common bewteen egusi and non-egusi genotypes
SNP	Chr1	33407359	T	C	0/0	1/1	1/1	Common bewteen egusi and non-egusi genotypes
SNP	Chr1	33407459	C	A	0/0	1/1	1/1	Common bewteen egusi and non-egusi genotypes
InDel	Chr1	33407613	A	AT	1/1	0/0	0/0	Common bewteen egusi and non-egusi genotypes
InDel	Chr1	33407761	CTTT	C	1/1	0/0	0/0	Common bewteen egusi and non-egusi genotypes
SNP	Chr1	33407979	C	A	1/1	0/0	0/0	Common bewteen egusi and non-egusi genotypes
InDel	Chr1	33408280	A	AT	0/0	1/1	1/1	Common bewteen egusi and non-egusi genotypes
SNP	Chr1	33408766	C	A	0/0	1/1	1/1	Common bewteen egusi and non-egusi genotypes
InDel	Chr1	33409001	T	TA	0/0	1/1	1/1	Common bewteen egusi and non-egusi genotypes
InDel	Chr1	33409374	G	GA	1/1	0/0	0/0	Common bewteen egusi and non-egusi genotypes
SNP	Chr1	33410424	A	G	1/1	0/0	0/0	Common bewteen egusi and non-egusi genotypes
SNP	Chr1	33411435	T	A	0/0	1/1	1/1	Common bewteen egusi and non-egusi genotypes
SNP	Chr1	33412724	T	A	0/0	1/1	1/1	Common bewteen egusi and non-egusi genotypes
SNP	Chr1	33412725	T	A	0/0	1/1	1/1	Common bewteen egusi and non-egusi genotypes
SNP	Chr1	33413342	T	C	0/0	1/1	1/1	Common bewteen egusi and non-egusi genotypes
SNP	Chr1	33413473	T	A	1/1	0/0	0/0	Common bewteen egusi and non-egusi genotypes
SNP	Chr1	33413802	C	A	1/1	0/0	0/0	Common bewteen egusi and non-egusi genotypes
InDel	Chr1	33414339	GATAATA	G	1/1	0/0	0/0	Common bewteen egusi and non-egusi genotypes
SNP	Chr1	33414588	A	G	0/0	1/1	1/1	Common bewteen egusi and non-egusi genotypes
SNP	Chr1	33415070	C	A	0/0	1/1	1/1	Common bewteen egusi and non-egusi genotypes
SNP	Chr1	33419597	C	T	1/1	0/0	0/0	Common bewteen egusi and non-egusi genotypes
SNP	Chr1	33419784	T	C	0/0	1/1	1/1	Common bewteen egusi and non-egusi genotypes
InDel	Chr1	33419936	ATC	A	0/0	1/1	1/1	Common bewteen egusi and non-egusi genotypes
InDel	Chr6	6065640	ATATATATAT	A	1/1	0/0	0/0	Common bewteen egusi and non-egusi genotypes
InDel	Chr6	6065970	CA	C	1/1	0/0	0/0	Common bewteen egusi and non-egusi genotypes
SNP	Chr6	6068673	G	A	1/1	0/0	0/0	Common bewteen egusi and non-egusi genotypes
InDel	Chr6	6069191	CT	C	1/1	0/0	0/0	Common bewteen egusi and non-egusi genotypes
SNP	Chr6	6069339	T	C	1/1	0/0	0/0	Common bewteen egusi and non-egusi genotypes
SNP	Chr6	6069359	T	C	1/1	0/0	0/0	Common bewteen egusi and non-egusi genotypes
SNP	Chr6	6069423	C	T	1/1	0/0	0/0	Common bewteen egusi and non-egusi genotypes
SNP	Chr6	6069445	C	T	1/1	0/0	0/0	Common bewteen egusi and non-egusi genotypes
SNP	Chr6	6069645	T	G	1/1	0/0	0/0	Common bewteen egusi and non-egusi genotypes
SNP	Chr6	6069707	G	C	1/1	0/0	0/0	Common bewteen egusi and non-egusi genotypes
SNP	Chr6	6069936	T	C	1/1	0/0	0/0	Common bewteen egusi and non-egusi genotypes
InDel	Chr6	6070345	T	TAAA	1/1	0/0	0/0	Common bewteen egusi and non-egusi genotypes
InDel	Chr6	6070471	TA	T	1/1	0/0	0/0	Common bewteen egusi and non-egusi genotypes
SNP	Chr6	6070560	C	A	1/1	0/0	0/0	Common bewteen egusi and non-egusi genotypes
SNP	Chr6	6070709	T	A	1/1	0/0	0/0	Common bewteen egusi and non-egusi genotypes
SNP	Chr6	6070710	G	T	1/1	0/0	0/0	Common bewteen egusi and non-egusi genotypes
InDel	Chr6	6070949	ATTTT	A	1/1	0/0	0/0	Common bewteen egusi and non-egusi genotypes
SNP	Chr6	6070955	T	A	1/1	0/0	0/0	Common bewteen egusi and non-egusi genotypes
SNP	Chr6	6073299	A	G	1/1	0/0	0/0	Common bewteen egusi and non-egusi genotypes
InDel	Chr6	6073388	G	GCT	1/1	0/0	0/0	Common bewteen egusi and non-egusi genotypes
SNP	Chr6	6073878	A	G	1/1	0/0	0/0	Common bewteen egusi and non-egusi genotypes
SNP	Chr6	6073919	A	C	1/1	0/0	0/0	Common bewteen egusi and non-egusi genotypes
SNP	Chr6	6074337	T	G	1/1	0/0	0/0	Common bewteen egusi and non-egusi genotypes
InDel	Chr6	6075005	GA	G	1/1	0/0	0/0	Common bewteen egusi and non-egusi genotypes
SNP	Chr6	6075158	C	T	1/1	0/0	0/0	Common bewteen egusi and non-egusi genotypes
SNP	Chr6	6075264	C	A	1/1	0/0	0/0	Common bewteen egusi and non-egusi genotypes
InDel	Chr6	6075332	A	AAT	1/1	0/0	0/0	Common bewteen egusi and non-egusi genotypes
SNP	Chr6	6075443	G	A	1/1	0/0	0/0	Common bewteen egusi and non-egusi genotypes
snp	Chr6	6076871	C	T	0/0	0/0	1/1	Unique between B3 and X1625
InDel	Chr6	6078114	GAT	G	1/1	0/0	0/0	Common bewteen egusi and non-egusi genotypes
SNP	Chr6	6081609	A	C	1/1	0/0	0/0	Common bewteen egusi and non-egusi genotypes
SNP	Chr6	6082718	T	C	1/1	0/0	0/0	Common bewteen egusi and non-egusi genotypes
SNP	Chr6	6082733	G	A	1/1	0/0	0/0	Common bewteen egusi and non-egusi genotypes
InDel	Chr6	6082749	A	AT	1/1	0/0	0/0	Common bewteen egusi and non-egusi genotypes
SNP	Chr6	6082833	A	T	1/1	0/0	0/0	Common bewteen egusi and non-egusi genotypes
InDel	Chr6	6083029	T	TTA	1/1	0/0	0/0	Common bewteen egusi and non-egusi genotypes
SNP	Chr6	6085123	C	A	1/1	0/0	0/0	Common bewteen egusi and non-egusi genotypes
SNP	Chr6	6085349	G	T	1/1	0/0	0/0	Common bewteen egusi and non-egusi genotypes
SNP	Chr6	6085416	A	G	1/1	0/0	0/0	Common bewteen egusi and non-egusi genotypes
SNP	Chr6	6085441	C	T	1/1	0/0	0/0	Common bewteen egusi and non-egusi genotypes
InDel	Chr6	6085810	T	TAA	1/1	0/0	0/0	Common bewteen egusi and non-egusi genotypes
InDel	Chr6	6088350	TA	T	1/1	0/0	0/0	Common bewteen egusi and non-egusi genotypes
SNP	Chr6	6088857	C	T	1/1	0/0	0/0	Common bewteen egusi and non-egusi genotypes
InDel	Chr6	6090225	TA	T	1/1	0/0	0/0	Common bewteen egusi and non-egusi genotypes
SNP	Chr6	6091855	T	C	1/1	0/0	0/0	Common bewteen egusi and non-egusi genotypes
SNP	Chr6	6091993	C	A	1/1	0/0	0/0	Common bewteen egusi and non-egusi genotypes
SNP	Chr6	6092754	A	G	1/1	0/0	0/0	Common bewteen egusi and non-egusi genotypes
InDel	Chr6	6092776	G	GT	1/1	0/0	0/0	Common bewteen egusi and non-egusi genotypes
SNP	Chr6	6092802	T	C	1/1	0/0	0/0	Common bewteen egusi and non-egusi genotypes
SNP	Chr6	6092952	T	C	1/1	0/0	0/0	Common bewteen egusi and non-egusi genotypes
InDel	Chr6	6092971	T	TTATA	1/1	0/0	0/0	Common bewteen egusi and non-egusi genotypes
SNP	Chr6	6093000	G	A	1/1	0/0	0/0	Common bewteen egusi and non-egusi genotypes
SNP	Chr6	6093037	G	A	1/1	0/0	0/0	Common bewteen egusi and non-egusi genotypes
SNP	Chr6	6093208	C	T	1/1	0/0	0/0	Common bewteen egusi and non-egusi genotypes
InDel	Chr6	6093863	G	GA	1/1	0/0	0/0	Common bewteen egusi and non-egusi genotypes
SNP	Chr6	6095261	T	A	1/1	0/0	0/0	Common bewteen egusi and non-egusi genotypes
SNP	Chr6	6097048	T	C	1/1	0/0	0/0	Common bewteen egusi and non-egusi genotypes
InDel	Chr6	6101076	CAAAAA	C	1/1	0/0	0/0	Common bewteen egusi and non-egusi genotypes
InDel	Chr6	6101087	A	ATTTTT	1/1	0/0	0/0	Common bewteen egusi and non-egusi genotypes
InDel	Chr6	6101293	TG	T	1/1	0/0	0/0	Common bewteen egusi and non-egusi genotypes
InDel	Chr6	6101302	CG	C	1/1	0/0	0/0	Common bewteen egusi and non-egusi genotypes
SNP	Chr6	6101555	A	G	1/1	0/0	0/0	Common bewteen egusi and non-egusi genotypes
InDel	Chr6	6101778	G	GA	1/1	0/0	0/0	Common bewteen egusi and non-egusi genotypes
InDel	Chr6	6101835	A	AT	1/1	0/0	0/0	Common bewteen egusi and non-egusi genotypes
SNP	Chr6	6102020	A	C	1/1	0/0	0/0	Common bewteen egusi and non-egusi genotypes
InDel	Chr6	6104858	A	AT	1/1	0/0	0/0	Common bewteen egusi and non-egusi genotypes
SNP	Chr6	6105274	T	A	1/1	0/0	0/0	Common bewteen egusi and non-egusi genotypes
InDel	Chr6	6106047	GT	G	1/1	0/0	0/0	Common bewteen egusi and non-egusi genotypes
InDel	Chr6	6107401	C	CA	1/1	0/0	0/0	Common bewteen egusi and non-egusi genotypes
SNP	Chr6	6108338	A	T	1/1	0/0	0/0	Common bewteen egusi and non-egusi genotypes
SNP	Chr6	6109933	A	G	1/1	0/0	0/0	Common bewteen egusi and non-egusi genotypes
SNP	Chr6	6111379	G	T	1/1	0/0	0/0	Common bewteen egusi and non-egusi genotypes
InDel	Chr6	6112335	AT	A	1/1	0/0	0/0	Common bewteen egusi and non-egusi genotypes
SNP	Chr6	6112603	A	G	1/1	0/0	0/0	Common bewteen egusi and non-egusi genotypes
SNP	Chr6	6112651	C	T	1/1	0/0	0/0	Common bewteen egusi and non-egusi genotypes
SNP	Chr6	6112811	C	T	1/1	0/0	0/0	Common bewteen egusi and non-egusi genotypes
SNP	Chr6	6113539	C	T	1/1	0/0	0/0	Common bewteen egusi and non-egusi genotypes
SNP	Chr6	6113644	G	A	1/1	0/0	0/0	Common bewteen egusi and non-egusi genotypes
SNP	Chr6	6113868	C	T	1/1	0/0	0/0	Common bewteen egusi and non-egusi genotypes
SNP	Chr6	6113998	T	C	1/1	0/0	0/0	Common bewteen egusi and non-egusi genotypes
InDel	Chr6	6114174	AT	A	1/1	0/0	0/0	Common bewteen egusi and non-egusi genotypes
SNP	Chr6	6114456	T	C	1/1	0/0	0/0	Common bewteen egusi and non-egusi genotypes
SNP	Chr6	6115783	A	G	1/1	0/0	0/0	Common bewteen egusi and non-egusi genotypes
SNP	Chr6	6119274	T	G	1/1	0/0	0/0	Common bewteen egusi and non-egusi genotypes
SNP	Chr6	6120354	T	G	1/1	0/0	0/0	Common bewteen egusi and non-egusi genotypes
SNP	Chr6	6121556	C	T	1/1	0/0	0/0	Common bewteen egusi and non-egusi genotypes
SNP	Chr6	6123936	T	G	1/1	0/0	0/0	Common bewteen egusi and non-egusi genotypes
SNP	Chr6	6124042	A	T	1/1	0/0	0/0	Common bewteen egusi and non-egusi genotypes
SNP	Chr6	6124560	T	G	1/1	0/0	0/0	Common bewteen egusi and non-egusi genotypes
InDel	Chr6	6128358	A	ATAGTGTT	1/1	0/0	0/0	Common bewteen egusi and non-egusi genotypes
SNP	Chr6	6128756	G	C	1/1	0/0	0/0	Common bewteen egusi and non-egusi genotypes
SNP	Chr6	6129861	T	G	1/1	0/0	0/0	Common bewteen egusi and non-egusi genotypes
SNP	Chr6	6130005	T	C	1/1	0/0	0/0	Common bewteen egusi and non-egusi genotypes
InDel	Chr6	6130829	CT	C	1/1	0/0	0/0	Common bewteen egusi and non-egusi genotypes
InDel	Chr6	6130854	TGGG	T	1/1	0/0	0/0	Common bewteen egusi and non-egusi genotypes
SNP	Chr6	6131329	C	T	1/1	0/0	0/0	Common bewteen egusi and non-egusi genotypes
SNP	Chr6	6133312	T	C	1/1	0/0	0/0	Common bewteen egusi and non-egusi genotypes
SNP	Chr6	6134082	A	G	1/1	0/0	0/0	Common bewteen egusi and non-egusi genotypes
SNP	Chr6	6134885	T	C	1/1	0/0	0/0	Common bewteen egusi and non-egusi genotypes
InDel	Chr6	6137972	CT	C	1/1	0/0	0/0	Common bewteen egusi and non-egusi genotypes
InDel	Chr6	6139363	T	TG	1/1	0/0	0/0	Common bewteen egusi and non-egusi genotypes
SNP	Chr6	6139663	G	A	1/1	0/0	0/0	Common bewteen egusi and non-egusi genotypes
InDel	Chr6	6140539	C	CT	1/1	0/0	0/0	Common bewteen egusi and non-egusi genotypes
SNP	Chr6	6143251	T	C	1/1	0/0	0/0	Common bewteen egusi and non-egusi genotypes
SNP	Chr6	6147219	T	A	1/1	0/0	0/0	Common bewteen egusi and non-egusi genotypes
InDel	Chr6	6147552	TA	T	1/1	0/0	0/0	Common bewteen egusi and non-egusi genotypes
InDel	Chr6	6148245	CT	C	1/1	0/0	0/0	Common bewteen egusi and non-egusi genotypes
SNP	Chr6	6149959	T	A	1/1	0/0	0/0	Common bewteen egusi and non-egusi genotypes
SNP	Chr6	6150172	A	G	1/1	0/0	0/0	Common bewteen egusi and non-egusi genotypes
SNP	Chr6	6150619	A	G	1/1	0/0	0/0	Common bewteen egusi and non-egusi genotypes
SNP	Chr6	6150752	G	A	1/1	0/0	0/0	Common bewteen egusi and non-egusi genotypes
SNP	Chr6	6150940	A	G	1/1	0/0	0/0	Common bewteen egusi and non-egusi genotypes
InDel	Chr6	6150975	ATT	A	1/1	0/0	0/0	Common bewteen egusi and non-egusi genotypes
SNP	Chr6	6150980	T	A	1/1	0/0	0/0	Common bewteen egusi and non-egusi genotypes
SNP	Chr6	6151257	G	T	1/1	0/0	0/0	Common bewteen egusi and non-egusi genotypes
SNP	Chr6	6151611	C	T	1/1	0/0	0/0	Common bewteen egusi and non-egusi genotypes
InDel	Chr6	6151766	GA	G	0/0	1/1	1/1	Common bewteen egusi and non-egusi genotypes
SNP	Chr6	6153411	G	A	1/1	0/0	0/0	Common bewteen egusi and non-egusi genotypes
SNP	Chr6	6153798	T	G	1/1	0/0	0/0	Common bewteen egusi and non-egusi genotypes
SNP	Chr6	6153839	C	A	1/1	0/0	0/0	Common bewteen egusi and non-egusi genotypes
InDel	Chr6	6155035	T	TA	1/1	0/0	0/0	Common bewteen egusi and non-egusi genotypes
SNP	Chr6	6155045	C	T	1/1	0/0	0/0	Common bewteen egusi and non-egusi genotypes
SNP	Chr6	6155316	A	T	1/1	0/0	0/0	Common bewteen egusi and non-egusi genotypes
SNP	Chr6	6157066	T	C	1/1	0/0	0/0	Common bewteen egusi and non-egusi genotypes
SNP	Chr6	6157128	T	C	1/1	0/0	0/0	Common bewteen egusi and non-egusi genotypes
SNP	Chr6	6157319	A	G	1/1	0/0	0/0	Common bewteen egusi and non-egusi genotypes
SNP	Chr6	6159676	A	G	1/1	0/0	0/0	Common bewteen egusi and non-egusi genotypes
SNP	Chr6	6159785	G	A	1/1	0/0	0/0	Common bewteen egusi and non-egusi genotypes
SNP	Chr6	6161427	A	T	1/1	0/0	0/0	Common bewteen egusi and non-egusi genotypes
SNP	Chr6	6161428	A	T	1/1	0/0	0/0	Common bewteen egusi and non-egusi genotypes
SNP	Chr6	6161552	A	T	1/1	0/0	0/0	Common bewteen egusi and non-egusi genotypes
snp	Chr6	6161746	A	G	0/0	0/0	1/1	Unique between B3 and X1625
SNP	Chr6	6162565	C	T	1/1	0/0	0/0	Common bewteen egusi and non-egusi genotypes
SNP	Chr6	6164989	C	G	1/1	0/0	0/0	Common bewteen egusi and non-egusi genotypes
SNP	Chr6	6164992	C	A	1/1	0/0	0/0	Common bewteen egusi and non-egusi genotypes
SNP	Chr6	6165450	T	A	1/1	0/0	0/0	Common bewteen egusi and non-egusi genotypes
InDel	Chr6	6165599	TTA	T	1/1	0/0	0/0	Common bewteen egusi and non-egusi genotypes
SNP	Chr6	6165834	T	C	1/1	0/0	0/0	Common bewteen egusi and non-egusi genotypes
SNP	Chr6	6168355	T	A	1/1	0/0	0/0	Common bewteen egusi and non-egusi genotypes
SNP	Chr6	6168431	G	T	1/1	0/0	0/0	Common bewteen egusi and non-egusi genotypes
SNP	Chr6	6168694	G	A	1/1	0/0	0/0	Common bewteen egusi and non-egusi genotypes
SNP	Chr6	6168713	C	T	1/1	0/0	0/0	Common bewteen egusi and non-egusi genotypes
SNP	Chr6	6168959	A	G	1/1	0/0	0/0	Common bewteen egusi and non-egusi genotypes
SNP	Chr6	6169040	G	A	1/1	0/0	0/0	Common bewteen egusi and non-egusi genotypes
SNP	Chr6	6169119	T	G	1/1	0/0	0/0	Common bewteen egusi and non-egusi genotypes
InDel	Chr6	6169150	GT	G	1/1	0/0	0/0	Common bewteen egusi and non-egusi genotypes
InDel	Chr6	6169750	A	AT	1/1	0/0	0/0	Common bewteen egusi and non-egusi genotypes
SNP	Chr6	6169901	C	A	1/1	0/0	0/0	Common bewteen egusi and non-egusi genotypes
SNP	Chr6	6170634	T	C	1/1	0/0	0/0	Common bewteen egusi and non-egusi genotypes
SNP	Chr6	6171075	C	T	1/1	0/0	0/0	Common bewteen egusi and non-egusi genotypes
SNP	Chr6	6171095	A	G	1/1	0/0	0/0	Common bewteen egusi and non-egusi genotypes
SNP	Chr6	6171154	C	T	1/1	0/0	0/0	Common bewteen egusi and non-egusi genotypes
InDel	Chr6	6171165	AAAAG	A	1/1	0/0	0/0	Common bewteen egusi and non-egusi genotypes
SNP	Chr6	6171279	C	T	1/1	0/0	0/0	Common bewteen egusi and non-egusi genotypes
SNP	Chr6	6171315	A	G	1/1	0/0	0/0	Common bewteen egusi and non-egusi genotypes
SNP	Chr6	6171413	A	T	1/1	0/0	0/0	Common bewteen egusi and non-egusi genotypes
SNP	Chr6	6171707	A	G	1/1	0/0	0/0	Common bewteen egusi and non-egusi genotypes
SNP	Chr6	6172369	T	C	1/1	0/0	0/0	Common bewteen egusi and non-egusi genotypes
SNP	Chr6	6173799	C	T	1/1	0/0	0/0	Common bewteen egusi and non-egusi genotypes
SNP	Chr6	6173881	A	C	1/1	0/0	0/0	Common bewteen egusi and non-egusi genotypes
SNP	Chr6	6173899	A	G	1/1	0/0	0/0	Common bewteen egusi and non-egusi genotypes
InDel	Chr6	6174181	C	CTT	1/1	0/0	0/0	Common bewteen egusi and non-egusi genotypes
InDel	Chr6	6174339	GT	G	1/1	0/0	0/0	Common bewteen egusi and non-egusi genotypes
SNP	Chr6	6175722	T	C	1/1	0/0	0/0	Common bewteen egusi and non-egusi genotypes
SNP	Chr6	6176564	T	A	1/1	0/0	0/0	Common bewteen egusi and non-egusi genotypes
SNP	Chr6	6176590	G	A	1/1	0/0	0/0	Common bewteen egusi and non-egusi genotypes
InDel	Chr6	6176664	TTA	T	1/1	0/0	0/0	Common bewteen egusi and non-egusi genotypes
InDel	Chr6	6177001	CAT	C	1/1	0/0	0/0	Common bewteen egusi and non-egusi genotypes
InDel	Chr6	6178036	T	TTAAAGGGCAA	1/1	0/0	0/0	Common bewteen egusi and non-egusi genotypes
SNP	Chr6	6178063	C	T	1/1	0/0	0/0	Common bewteen egusi and non-egusi genotypes
SNP	Chr6	6178069	A	G	1/1	0/0	0/0	Common bewteen egusi and non-egusi genotypes
SNP	Chr6	6178098	A	C	1/1	0/0	0/0	Common bewteen egusi and non-egusi genotypes
InDel	Chr6	6181907	CTTTT	C	1/1	0/0	0/0	Common bewteen egusi and non-egusi genotypes
SNP	Chr6	6184193	G	A	1/1	0/0	0/0	Common bewteen egusi and non-egusi genotypes
SNP	Chr6	6184540	C	A	1/1	0/0	0/0	Common bewteen egusi and non-egusi genotypes
InDel	Chr6	6185469	C	CTT	1/1	0/0	0/0	Common bewteen egusi and non-egusi genotypes
SNP	Chr6	6186342	T	G	1/1	0/0	0/0	Common bewteen egusi and non-egusi genotypes
InDel	Chr6	6187382	TTCTCTC	T	1/1	0/0	0/0	Common bewteen egusi and non-egusi genotypes
SNP	Chr6	6187420	A	C	1/1	0/0	0/0	Common bewteen egusi and non-egusi genotypes
SNP	Chr6	6189340	A	T	1/1	0/0	0/0	Common bewteen egusi and non-egusi genotypes
SNP	Chr6	6192080	G	A	1/1	0/0	0/0	Common bewteen egusi and non-egusi genotypes
SNP	Chr6	6193793	A	C	1/1	0/0	0/0	Common bewteen egusi and non-egusi genotypes
SNP	Chr6	6193878	A	G	1/1	0/0	0/0	Common bewteen egusi and non-egusi genotypes
SNP	Chr6	6193890	A	C	1/1	0/0	0/0	Common bewteen egusi and non-egusi genotypes
SNP	Chr6	6194130	A	G	1/1	0/0	0/0	Common bewteen egusi and non-egusi genotypes
SNP	Chr6	6194232	T	C	1/1	0/0	0/0	Common bewteen egusi and non-egusi genotypes
SNP	Chr6	6195571	T	A	1/1	0/0	0/0	Common bewteen egusi and non-egusi genotypes
SNP	Chr6	6195770	A	C	1/1	0/0	0/0	Common bewteen egusi and non-egusi genotypes
InDel	Chr6	6195815	A	ATT	1/1	0/0	0/0	Common bewteen egusi and non-egusi genotypes
InDel	Chr6	6195864	TA	T	1/1	0/0	0/0	Common bewteen egusi and non-egusi genotypes
InDel	Chr6	6197716	AT	A	1/1	0/0	0/0	Common bewteen egusi and non-egusi genotypes
SNP	Chr6	6198607	C	T	1/1	0/0	0/0	Common bewteen egusi and non-egusi genotypes
SNP	Chr6	6199122	T	C	1/1	0/0	0/0	Common bewteen egusi and non-egusi genotypes
InDel	Chr6	6202704	CA	C	1/1	0/0	0/0	Common bewteen egusi and non-egusi genotypes
SNP	Chr6	6203301	G	A	1/1	0/0	0/0	Common bewteen egusi and non-egusi genotypes
InDel	Chr6	6203389	AGTTCTT	A	1/1	0/0	0/0	Common bewteen egusi and non-egusi genotypes
SNP	Chr6	6207984	A	T	1/1	0/0	0/0	Common bewteen egusi and non-egusi genotypes
InDel	Chr6	6208911	TA	T	1/1	0/0	0/0	Common bewteen egusi and non-egusi genotypes
SNP	Chr6	6209004	T	A	1/1	0/0	0/0	Common bewteen egusi and non-egusi genotypes
SNP	Chr6	6209531	C	T	1/1	0/0	0/0	Common bewteen egusi and non-egusi genotypes
InDel	Chr6	6210536	C	CT	1/1	0/0	0/0	Common bewteen egusi and non-egusi genotypes
SNP	Chr6	6210745	T	C	1/1	0/0	0/0	Common bewteen egusi and non-egusi genotypes
SNP	Chr6	6211506	T	G	1/1	0/0	0/0	Common bewteen egusi and non-egusi genotypes
SNP	Chr6	6213808	A	G	1/1	0/0	0/0	Common bewteen egusi and non-egusi genotypes
SNP	Chr6	6213815	T	C	1/1	0/0	0/0	Common bewteen egusi and non-egusi genotypes
SNP	Chr6	6216320	G	A	1/1	0/0	0/0	Common bewteen egusi and non-egusi genotypes
InDel	Chr6	6219780	CAAT	C	1/1	0/0	0/0	Common bewteen egusi and non-egusi genotypes
SNP	Chr6	6219784	G	C	1/1	0/0	0/0	Common bewteen egusi and non-egusi genotypes
SNP	Chr6	6221138	C	T	1/1	0/0	0/0	Common bewteen egusi and non-egusi genotypes
SNP	Chr6	6221268	T	A	1/1	0/0	0/0	Common bewteen egusi and non-egusi genotypes
SNP	Chr6	6221355	A	G	1/1	0/0	0/0	Common bewteen egusi and non-egusi genotypes
SNP	Chr6	6223335	A	G	1/1	0/0	0/0	Common bewteen egusi and non-egusi genotypes
SNP	Chr6	6223935	G	A	1/1	0/0	0/0	Common bewteen egusi and non-egusi genotypes
SNP	Chr6	6224789	T	G	1/1	0/0	0/0	Common bewteen egusi and non-egusi genotypes
SNP	Chr6	6225803	C	A	1/1	0/0	0/0	Common bewteen egusi and non-egusi genotypes
InDel	Chr6	6225984	T	TAA	1/1	0/0	0/0	Common bewteen egusi and non-egusi genotypes
SNP	Chr6	6226017	G	A	1/1	0/0	0/0	Common bewteen egusi and non-egusi genotypes
SNP	Chr6	6226058	A	G	1/1	0/0	0/0	Common bewteen egusi and non-egusi genotypes
SNP	Chr6	6226274	T	C	1/1	0/0	0/0	Common bewteen egusi and non-egusi genotypes
SNP	Chr6	6227468	C	T	1/1	0/0	0/0	Common bewteen egusi and non-egusi genotypes
InDel	Chr6	6227778	T	TA	1/1	0/0	1/1	Unique between B3 and B4
SNP	Chr6	6228092	T	A	1/1	0/0	0/0	Common bewteen egusi and non-egusi genotypes
SNP	Chr6	6228785	T	A	1/1	0/0	0/0	Common bewteen egusi and non-egusi genotypes
SNP	Chr6	6233148	G	A	1/1	0/0	0/0	Common bewteen egusi and non-egusi genotypes
SNP	Chr6	6233637	A	G	1/1	0/0	0/0	Common bewteen egusi and non-egusi genotypes
snp	Chr6	6237212	A	C	0/0	0/0	1/1	Unique between B3 and X1625
InDel	Chr6	6237474	A	AT	1/1	0/0	0/0	Common bewteen egusi and non-egusi genotypes
SNP	Chr6	6237484	T	A	0/0	1/1	0/0	Unique between B3 and B4
SNP	Chr6	6237507	A	G	1/1	0/0	0/0	Common bewteen egusi and non-egusi genotypes
SNP	Chr6	6237916	A	G	1/1	0/0	0/0	Common bewteen egusi and non-egusi genotypes
SNP	Chr6	6238845	A	T	1/1	0/0	0/0	Common bewteen egusi and non-egusi genotypes
InDel	Chr6	6244050	TA	T	1/1	0/0	0/0	Common bewteen egusi and non-egusi genotypes
SNP	Chr6	6244103	C	A	1/1	0/0	0/0	Common bewteen egusi and non-egusi genotypes
SNP	Chr6	6244309	T	C	1/1	0/0	0/0	Common bewteen egusi and non-egusi genotypes
SNP	Chr6	6245542	A	G	1/1	0/0	0/0	Common bewteen egusi and non-egusi genotypes
InDel	Chr6	6245686	A	AT	1/1	0/0	0/0	Common bewteen egusi and non-egusi genotypes
SNP	Chr6	6247197	C	T	1/1	0/0	0/0	Common bewteen egusi and non-egusi genotypes
SNP	Chr6	6247337	G	A	1/1	0/0	0/0	Common bewteen egusi and non-egusi genotypes
SNP	Chr6	6247824	C	A	1/1	0/0	0/0	Common bewteen egusi and non-egusi genotypes
SNP	Chr6	6248898	G	T	1/1	0/0	0/0	Common bewteen egusi and non-egusi genotypes
SNP	Chr6	6249160	G	A	1/1	0/0	0/0	Common bewteen egusi and non-egusi genotypes
InDel	Chr6	6249541	G	GT	1/1	0/0	0/0	Common bewteen egusi and non-egusi genotypes
SNP	Chr6	6250004	A	T	1/1	0/0	0/0	Common bewteen egusi and non-egusi genotypes
InDel	Chr6	6250208	TA	T	1/1	0/0	0/0	Common bewteen egusi and non-egusi genotypes
SNP	Chr6	6250440	G	A	1/1	0/0	0/0	Common bewteen egusi and non-egusi genotypes
SNP	Chr6	6250562	T	C	1/1	0/0	0/0	Common bewteen egusi and non-egusi genotypes
SNP	Chr6	6250754	T	A	1/1	0/0	0/0	Common bewteen egusi and non-egusi genotypes
SNP	Chr6	6250794	C	G	1/1	0/0	0/0	Common bewteen egusi and non-egusi genotypes
SNP	Chr6	6250876	T	C	1/1	0/0	0/0	Common bewteen egusi and non-egusi genotypes
SNP	Chr6	6250883	C	T	1/1	0/0	0/0	Common bewteen egusi and non-egusi genotypes
SNP	Chr6	6251008	C	T	1/1	0/0	0/0	Common bewteen egusi and non-egusi genotypes
SNP	Chr6	6251160	T	G	1/1	0/0	0/0	Common bewteen egusi and non-egusi genotypes
InDel	Chr6	6252911	C	CA	1/1	0/0	0/0	Common bewteen egusi and non-egusi genotypes
SNP	Chr6	6252927	C	T	1/1	0/0	0/0	Common bewteen egusi and non-egusi genotypes
InDel	Chr6	6253709	C	CA	1/1	0/0	0/0	Common bewteen egusi and non-egusi genotypes
InDel	Chr6	6253822	TAA	T	1/1	0/0	0/0	Common bewteen egusi and non-egusi genotypes
InDel	Chr6	6254272	T	TG	1/1	0/0	0/0	Common bewteen egusi and non-egusi genotypes
InDel	Chr6	6254742	TA	T	1/1	0/0	0/0	Common bewteen egusi and non-egusi genotypes
SNP	Chr6	6254764	T	C	1/1	0/0	0/0	Common bewteen egusi and non-egusi genotypes
SNP	Chr6	6255201	T	C	1/1	0/0	0/0	Common bewteen egusi and non-egusi genotypes
SNP	Chr6	6255692	A	C	1/1	0/0	0/0	Common bewteen egusi and non-egusi genotypes
SNP	Chr6	6255844	C	T	1/1	0/0	0/0	Common bewteen egusi and non-egusi genotypes
SNP	Chr6	6256186	C	T	1/1	0/0	0/0	Common bewteen egusi and non-egusi genotypes
InDel	Chr6	6256934	TA	T	1/1	0/0	0/0	Common bewteen egusi and non-egusi genotypes
SNP	Chr6	6257060	G	C	1/1	0/0	0/0	Common bewteen egusi and non-egusi genotypes
SNP	Chr6	6257986	G	C	1/1	0/0	0/0	Common bewteen egusi and non-egusi genotypes
SNP	Chr6	6258870	A	G	1/1	0/0	0/0	Common bewteen egusi and non-egusi genotypes
InDel	Chr6	6258876	A	AT	1/1	0/0	0/0	Common bewteen egusi and non-egusi genotypes
SNP	Chr6	6258989	G	A	1/1	0/0	0/0	Common bewteen egusi and non-egusi genotypes
SNP	Chr6	6259305	A	C	1/1	0/0	0/0	Common bewteen egusi and non-egusi genotypes
SNP	Chr6	6259330	A	T	1/1	0/0	0/0	Common bewteen egusi and non-egusi genotypes
SNP	Chr6	6259346	G	C	1/1	0/0	0/0	Common bewteen egusi and non-egusi genotypes
SNP	Chr6	6259388	A	G	1/1	0/0	0/0	Common bewteen egusi and non-egusi genotypes
SNP	Chr6	6259796	A	G	1/1	0/0	0/0	Common bewteen egusi and non-egusi genotypes
SNP	Chr6	6259965	C	T	1/1	0/0	0/0	Common bewteen egusi and non-egusi genotypes
SNP	Chr6	6260214	C	A	1/1	0/0	0/0	Common bewteen egusi and non-egusi genotypes
InDel	Chr6	6260763	AAT	A	1/1	0/0	0/0	Common bewteen egusi and non-egusi genotypes
SNP	Chr6	6262073	G	A	1/1	0/0	0/0	Common bewteen egusi and non-egusi genotypes
SNP	Chr6	6262086	T	G	1/1	0/0	0/0	Common bewteen egusi and non-egusi genotypes
SNP	Chr6	6263597	T	G	1/1	0/0	0/0	Common bewteen egusi and non-egusi genotypes
SNP	Chr6	6263773	C	A	1/1	0/0	0/0	Common bewteen egusi and non-egusi genotypes
InDel	Chr6	6264249	CTT	C	1/1	0/0	0/0	Common bewteen egusi and non-egusi genotypes
SNP	Chr6	6264700	A	T	1/1	0/0	0/0	Common bewteen egusi and non-egusi genotypes
SNP	Chr6	6266099	T	C	1/1	0/0	0/0	Common bewteen egusi and non-egusi genotypes
SNP	Chr6	6268541	T	G	1/1	0/0	0/0	Common bewteen egusi and non-egusi genotypes
SNP	Chr6	6268776	T	G	1/1	0/0	0/0	Common bewteen egusi and non-egusi genotypes
SNP	Chr6	6268818	A	G	1/1	0/0	0/0	Common bewteen egusi and non-egusi genotypes
SNP	Chr6	6269094	G	A	1/1	0/0	0/0	Common bewteen egusi and non-egusi genotypes
InDel	Chr6	6271187	CA	C	1/1	0/0	0/0	Common bewteen egusi and non-egusi genotypes
InDel	Chr6	6271640	G	GAAAA	1/1	0/0	0/0	Common bewteen egusi and non-egusi genotypes
SNP	Chr6	6272460	A	T	1/1	0/0	0/0	Common bewteen egusi and non-egusi genotypes
SNP	Chr6	6273399	A	T	1/1	0/0	0/0	Common bewteen egusi and non-egusi genotypes
SNP	Chr6	6274427	C	T	1/1	0/0	0/0	Common bewteen egusi and non-egusi genotypes
SNP	Chr6	6274721	A	G	1/1	0/0	0/0	Common bewteen egusi and non-egusi genotypes
InDel	Chr6	6274757	TG	T	1/1	0/0	0/0	Common bewteen egusi and non-egusi genotypes
SNP	Chr6	6274935	G	A	1/1	0/0	0/0	Common bewteen egusi and non-egusi genotypes
SNP	Chr6	6274994	T	C	1/1	0/0	0/0	Common bewteen egusi and non-egusi genotypes
SNP	Chr6	6275013	G	T	1/1	0/0	0/0	Common bewteen egusi and non-egusi genotypes
SNP	Chr6	6275046	T	C	1/1	0/0	0/0	Common bewteen egusi and non-egusi genotypes
SNP	Chr6	6275141	T	C	1/1	0/0	0/0	Common bewteen egusi and non-egusi genotypes
SNP	Chr6	6275350	G	C	1/1	0/0	0/0	Common bewteen egusi and non-egusi genotypes
SNP	Chr6	6276036	A	G	1/1	0/0	0/0	Common bewteen egusi and non-egusi genotypes
SNP	Chr6	6276228	C	T	1/1	0/0	0/0	Common bewteen egusi and non-egusi genotypes
SNP	Chr6	6277117	G	C	1/1	0/0	0/0	Common bewteen egusi and non-egusi genotypes
SNP	Chr6	6277448	T	C	1/1	0/0	0/0	Common bewteen egusi and non-egusi genotypes
SNP	Chr6	6278006	G	A	1/1	0/0	0/0	Common bewteen egusi and non-egusi genotypes
InDel	Chr6	6278345	T	TAA	1/1	0/0	0/0	Common bewteen egusi and non-egusi genotypes
InDel	Chr6	6278854	GT	G	1/1	0/0	0/0	Common bewteen egusi and non-egusi genotypes
InDel	Chr6	6279772	TA	T	1/1	0/0	0/0	Common bewteen egusi and non-egusi genotypes
SNP	Chr6	6280485	A	G	1/1	0/0	0/0	Common bewteen egusi and non-egusi genotypes
InDel	Chr6	6280928	T	TTAATTTAATC	1/1	0/0	0/0	Common bewteen egusi and non-egusi genotypes
InDel	Chr6	6281817	T	TAAA	1/1	0/0	0/0	Common bewteen egusi and non-egusi genotypes
InDel	Chr6	6282180	CTTTT	C	1/1	0/0	0/0	Common bewteen egusi and non-egusi genotypes
SNP	Chr6	6282327	A	G	1/1	0/0	0/0	Common bewteen egusi and non-egusi genotypes
SNP	Chr6	6282737	T	C	1/1	0/0	0/0	Common bewteen egusi and non-egusi genotypes
SNP	Chr6	6283195	A	G	1/1	0/0	0/0	Common bewteen egusi and non-egusi genotypes
SNP	Chr6	6283509	A	G	1/1	0/0	0/0	Common bewteen egusi and non-egusi genotypes
InDel	Chr6	6284343	AT	A	1/1	0/0	0/0	Common bewteen egusi and non-egusi genotypes
SNP	Chr6	6284451	C	G	1/1	0/0	0/0	Common bewteen egusi and non-egusi genotypes
SNP	Chr6	6285252	T	C	1/1	0/0	0/0	Common bewteen egusi and non-egusi genotypes
SNP	Chr6	6287869	C	A	0/0	1/1	1/1	Common bewteen egusi and non-egusi genotypes
SNP	Chr6	6290730	A	G	1/1	0/0	0/0	Common bewteen egusi and non-egusi genotypes
SNP	Chr6	6292106	A	T	1/1	0/0	0/0	Common bewteen egusi and non-egusi genotypes
SNP	Chr6	6294065	T	C	1/1	0/0	0/0	Common bewteen egusi and non-egusi genotypes
SNP	Chr6	6298028	T	C	1/1	0/0	0/0	Common bewteen egusi and non-egusi genotypes
InDel	Chr6	6298071	C	CTTTTT	1/1	1/1	0/0	Unique between B3 and X1625
InDel	Chr6	6298479	T	TAA	1/1	0/0	0/0	Common bewteen egusi and non-egusi genotypes
InDel	Chr6	6299798	AAT	A	1/1	0/0	0/0	Common bewteen egusi and non-egusi genotypes
SNP	Chr6	6302270	A	G	1/1	0/0	0/0	Common bewteen egusi and non-egusi genotypes
SNP	Chr6	6302384	A	C	1/1	0/0	0/0	Common bewteen egusi and non-egusi genotypes
SNP	Chr6	6303206	A	T	1/1	0/0	0/0	Common bewteen egusi and non-egusi genotypes
InDel	Chr6	6303330	AT	A	1/1	0/0	0/0	Common bewteen egusi and non-egusi genotypes
SNP	Chr6	6304688	C	A	1/1	0/0	0/0	Common bewteen egusi and non-egusi genotypes
SNP	Chr6	6305727	A	T	1/1	0/0	0/0	Common bewteen egusi and non-egusi genotypes
InDel	Chr6	6305910	GA	G	1/1	0/0	0/0	Common bewteen egusi and non-egusi genotypes
InDel	Chr6	6308095	CT	C	1/1	0/0	0/0	Common bewteen egusi and non-egusi genotypes
SNP	Chr6	6308249	G	A	1/1	0/0	0/0	Common bewteen egusi and non-egusi genotypes
SNP	Chr6	6308286	T	C	1/1	0/0	0/0	Common bewteen egusi and non-egusi genotypes
InDel	Chr6	6308847	TTC	T	0/0	1/1	1/1	Common bewteen egusi and non-egusi genotypes
InDel	Chr6	6309099	G	GA	1/1	0/0	0/0	Common bewteen egusi and non-egusi genotypes
SNP	Chr6	6309317	A	T	1/1	0/0	0/0	Common bewteen egusi and non-egusi genotypes
SNP	Chr6	6310960	G	C	1/1	0/0	0/0	Common bewteen egusi and non-egusi genotypes
InDel	Chr6	6311804	T	TAG	0/0	1/1	0/0	Unique between B3 and B4
InDel	Chr6	6312138	AT	A	1/1	0/0	0/0	Common bewteen egusi and non-egusi genotypes
InDel	Chr6	6312898	AT	A	1/1	0/0	0/0	Common bewteen egusi and non-egusi genotypes
SNP	Chr6	6313574	A	T	1/1	0/0	0/0	Common bewteen egusi and non-egusi genotypes
SNP	Chr6	6313614	A	G	1/1	0/0	0/0	Common bewteen egusi and non-egusi genotypes
InDel	Chr6	6313618	C	CT	1/1	0/0	0/0	Common bewteen egusi and non-egusi genotypes
InDel	Chr6	6313957	GT	G	1/1	0/0	0/0	Common bewteen egusi and non-egusi genotypes
InDel	Chr6	6314338	G	GT	1/1	0/0	0/0	Common bewteen egusi and non-egusi genotypes
SNP	Chr6	6314351	A	G	1/1	0/0	0/0	Common bewteen egusi and non-egusi genotypes
SNP	Chr6	6314803	C	T	1/1	0/0	0/0	Common bewteen egusi and non-egusi genotypes
SNP	Chr6	6314830	A	G	1/1	0/0	0/0	Common bewteen egusi and non-egusi genotypes
SNP	Chr6	6315526	G	A	0/0	1/1	1/1	Common bewteen egusi and non-egusi genotypes
SNP	Chr6	6315883	G	A	1/1	0/0	0/0	Common bewteen egusi and non-egusi genotypes
InDel	Chr6	6316164	C	CA	1/1	0/0	0/0	Common bewteen egusi and non-egusi genotypes
SNP	Chr6	6316951	G	T	1/1	0/0	0/0	Common bewteen egusi and non-egusi genotypes
SNP	Chr6	6317204	C	A	0/0	1/1	0/0	Unique between B3 and B4
SNP	Chr6	6317858	A	T	0/0	1/1	1/1	Common bewteen egusi and non-egusi genotypes
InDel	Chr6	6317859	CAA	C	0/0	1/1	1/1	Common bewteen egusi and non-egusi genotypes
InDel	Chr6	6318001	T	TA	0/0	1/1	1/1	Common bewteen egusi and non-egusi genotypes
InDel	Chr6	6318018	AAT	A	0/0	1/1	1/1	Common bewteen egusi and non-egusi genotypes
InDel	Chr6	6318080	GAAA	G	1/1	0/0	0/0	Common bewteen egusi and non-egusi genotypes
InDel	Chr6	6319478	G	GGAGCC	0/0	0/0	1/1	Unique between B3 and X1625
InDel	Chr6	6319808	C	CATTATTATT	1/1	0/0	0/0	Common bewteen egusi and non-egusi genotypes
SNP	Chr6	6320127	G	A	0/0	1/1	1/1	Common bewteen egusi and non-egusi genotypes
SNP	Chr6	6320539	T	C	1/1	0/0	0/0	Common bewteen egusi and non-egusi genotypes
InDel	Chr6	6320785	G	GA	1/1	0/0	0/0	Common bewteen egusi and non-egusi genotypes
SNP	Chr6	6322640	G	A	1/1	0/0	0/0	Common bewteen egusi and non-egusi genotypes
SNP	Chr6	6322706	T	A	1/1	0/0	0/0	Common bewteen egusi and non-egusi genotypes
SNP	Chr6	6323456	G	A	0/0	1/1	1/1	Common bewteen egusi and non-egusi genotypes
InDel	Chr6	6323471	G	GA	1/1	0/0	0/0	Common bewteen egusi and non-egusi genotypes
SNP	Chr6	6323601	A	T	1/1	0/0	0/0	Common bewteen egusi and non-egusi genotypes
InDel	Chr6	6324239	A	AGATAG	0/0	1/1	1/1	Common bewteen egusi and non-egusi genotypes
InDel	Chr6	6324243	TCC	T	0/0	1/1	1/1	Common bewteen egusi and non-egusi genotypes
InDel	Chr6	6324246	T	TGG	0/0	1/1	1/1	Common bewteen egusi and non-egusi genotypes
InDel	Chr6	6324249	C	CGA	0/0	1/1	1/1	Common bewteen egusi and non-egusi genotypes
SNP	Chr6	6324251	T	A	0/0	1/1	1/1	Common bewteen egusi and non-egusi genotypes
InDel	Chr6	6324252	A	AC	0/0	1/1	1/1	Common bewteen egusi and non-egusi genotypes
SNP	Chr6	6324256	T	G	0/0	1/1	1/1	Common bewteen egusi and non-egusi genotypes
InDel	Chr6	6324257	A	AACAATGTGAC	0/0	1/1	1/1	Common bewteen egusi and non-egusi genotypes
SNP	Chr6	6324331	C	T	0/0	1/1	1/1	Common bewteen egusi and non-egusi genotypes
InDel	Chr6	6327394	CTT	C	0/0	1/1	1/1	Common bewteen egusi and non-egusi genotypes
SNP	Chr6	6328218	G	A	1/1	0/0	0/0	Common bewteen egusi and non-egusi genotypes
InDel	Chr6	6329059	A	AT	0/0	1/1	1/1	Common bewteen egusi and non-egusi genotypes
SNP	Chr6	6331054	G	T	1/1	0/0	0/0	Common bewteen egusi and non-egusi genotypes
SNP	Chr6	6331685	C	T	0/0	1/1	1/1	Common bewteen egusi and non-egusi genotypes
InDel	Chr6	6332641	GATAATA	G	1/1	0/0	0/0	Common bewteen egusi and non-egusi genotypes
SNP	Chr6	6332687	C	A	0/0	1/1	1/1	Common bewteen egusi and non-egusi genotypes
SNP	Chr6	6332688	G	C	0/0	1/1	1/1	Common bewteen egusi and non-egusi genotypes
SNP	Chr6	6332748	A	C	0/0	1/1	1/1	Common bewteen egusi and non-egusi genotypes
SNP	Chr6	6332777	C	T	0/0	1/1	1/1	Common bewteen egusi and non-egusi genotypes
SNP	Chr6	6332790	G	A	0/0	1/1	1/1	Common bewteen egusi and non-egusi genotypes
SNP	Chr6	6332888	G	C	1/1	0/0	0/0	Common bewteen egusi and non-egusi genotypes
InDel	Chr6	6332891	TA	T	0/0	1/1	1/1	Common bewteen egusi and non-egusi genotypes
SNP	Chr6	6332931	A	T	0/0	1/1	1/1	Common bewteen egusi and non-egusi genotypes
SNP	Chr6	6332941	A	C	0/0	1/1	1/1	Common bewteen egusi and non-egusi genotypes
SNP	Chr6	6332996	A	G	0/0	1/1	1/1	Common bewteen egusi and non-egusi genotypes
SNP	Chr6	6333131	G	T	0/0	1/1	1/1	Common bewteen egusi and non-egusi genotypes
InDel	Chr6	6333164	ATT	A	0/0	1/1	1/1	Common bewteen egusi and non-egusi genotypes
SNP	Chr6	6333175	G	A	0/0	1/1	1/1	Common bewteen egusi and non-egusi genotypes
SNP	Chr6	6333194	C	A	0/0	1/1	1/1	Common bewteen egusi and non-egusi genotypes
InDel	Chr6	6333242	G	GAA	0/0	1/1	1/1	Common bewteen egusi and non-egusi genotypes
SNP	Chr6	6333474	T	C	0/0	1/1	1/1	Common bewteen egusi and non-egusi genotypes
InDel	Chr6	6333587	A	AT	0/0	1/1	1/1	Common bewteen egusi and non-egusi genotypes
SNP	Chr6	6333628	G	T	0/0	1/1	1/1	Common bewteen egusi and non-egusi genotypes
SNP	Chr6	6333761	G	A	0/0	1/1	1/1	Common bewteen egusi and non-egusi genotypes
SNP	Chr6	6333921	C	T	0/0	1/1	1/1	Common bewteen egusi and non-egusi genotypes
SNP	Chr6	6334017	G	A	1/1	0/0	0/0	Common bewteen egusi and non-egusi genotypes
InDel	Chr6	6334029	G	GA	0/0	1/1	1/1	Common bewteen egusi and non-egusi genotypes
SNP	Chr6	6334037	A	G	0/0	1/1	1/1	Common bewteen egusi and non-egusi genotypes
InDel	Chr6	6334181	ATTTTAGCAAG	A	0/0	1/1	1/1	Common bewteen egusi and non-egusi genotypes
InDel	Chr6	6334209	GCAA	G	0/0	1/1	1/1	Common bewteen egusi and non-egusi genotypes
SNP	Chr6	6334248	T	G	0/0	1/1	1/1	Common bewteen egusi and non-egusi genotypes
SNP	Chr6	6334345	C	T	0/0	1/1	1/1	Common bewteen egusi and non-egusi genotypes
SNP	Chr6	6334351	T	G	0/0	1/1	1/1	Common bewteen egusi and non-egusi genotypes
InDel	Chr6	6334502	A	AT	0/0	1/1	1/1	Common bewteen egusi and non-egusi genotypes
SNP	Chr6	6334600	T	G	1/1	0/0	0/0	Common bewteen egusi and non-egusi genotypes
SNP	Chr6	6334651	A	C	0/0	1/1	1/1	Common bewteen egusi and non-egusi genotypes
SNP	Chr6	6334654	T	A	0/0	1/1	1/1	Common bewteen egusi and non-egusi genotypes
SNP	Chr6	6334687	A	G	0/0	1/1	1/1	Common bewteen egusi and non-egusi genotypes
SNP	Chr6	6334713	G	A	1/1	0/0	0/0	Common bewteen egusi and non-egusi genotypes
SNP	Chr6	6334794	G	A	0/0	1/1	1/1	Common bewteen egusi and non-egusi genotypes
SNP	Chr6	6334808	T	G	0/0	1/1	1/1	Common bewteen egusi and non-egusi genotypes
SNP	Chr6	6334909	G	A	0/0	1/1	1/1	Common bewteen egusi and non-egusi genotypes
InDel	Chr6	6335363	C	CATAT	0/0	1/1	0/0	Unique between B3 and B4
SNP	Chr6	6335455	T	C	1/1	0/0	./.	Unique between B3 and B4
SNP	Chr6	6335872	A	G	1/1	0/0	0/0	Common bewteen egusi and non-egusi genotypes
InDel	Chr6	6336078	TG	T	1/1	0/0	0/0	Common bewteen egusi and non-egusi genotypes
SNP	Chr6	6336104	T	C	0/0	1/1	1/1	Common bewteen egusi and non-egusi genotypes
InDel	Chr6	6336112	C	CT	0/0	1/1	1/1	Common bewteen egusi and non-egusi genotypes
SNP	Chr6	6336248	G	A	0/0	1/1	1/1	Common bewteen egusi and non-egusi genotypes
SNP	Chr6	6336317	C	A	1/1	0/0	0/0	Common bewteen egusi and non-egusi genotypes
SNP	Chr6	6336360	T	C	0/0	1/1	1/1	Common bewteen egusi and non-egusi genotypes
InDel	Chr6	6336372	AT	A	0/0	1/1	1/1	Common bewteen egusi and non-egusi genotypes
SNP	Chr6	6336374	T	A	0/0	1/1	1/1	Common bewteen egusi and non-egusi genotypes
SNP	Chr6	6336437	C	A	0/0	1/1	1/1	Common bewteen egusi and non-egusi genotypes
SNP	Chr6	6336451	C	T	1/1	0/0	0/0	Common bewteen egusi and non-egusi genotypes
SNP	Chr6	6336716	C	T	0/0	1/1	1/1	Common bewteen egusi and non-egusi genotypes
SNP	Chr6	6336752	C	T	0/0	1/1	1/1	Common bewteen egusi and non-egusi genotypes
SNP	Chr6	6336798	A	T	0/0	1/1	1/1	Common bewteen egusi and non-egusi genotypes
SNP	Chr6	6336818	G	A	0/0	1/1	1/1	Common bewteen egusi and non-egusi genotypes
SNP	Chr6	6336857	T	A	0/0	1/1	1/1	Common bewteen egusi and non-egusi genotypes
SNP	Chr6	6337008	T	C	0/0	1/1	1/1	Common bewteen egusi and non-egusi genotypes
SNP	Chr6	6337135	A	T	0/0	1/1	1/1	Common bewteen egusi and non-egusi genotypes
SNP	Chr6	6337179	C	G	0/0	1/1	1/1	Common bewteen egusi and non-egusi genotypes
SNP	Chr6	6337771	C	A	0/0	1/1	1/1	Common bewteen egusi and non-egusi genotypes
SNP	Chr6	6337776	C	A	1/1	0/0	0/0	Common bewteen egusi and non-egusi genotypes
InDel	Chr6	6337928	ATC	A	0/0	1/1	1/1	Common bewteen egusi and non-egusi genotypes
SNP	Chr6	6338018	A	T	0/0	1/1	1/1	Common bewteen egusi and non-egusi genotypes
SNP	Chr6	6338089	G	A	0/0	1/1	1/1	Common bewteen egusi and non-egusi genotypes
SNP	Chr6	6338129	G	A	0/0	1/1	1/1	Common bewteen egusi and non-egusi genotypes
InDel	Chr6	6338217	CT	C	0/0	1/1	1/1	Common bewteen egusi and non-egusi genotypes
SNP	Chr6	6338246	T	C	0/0	1/1	1/1	Common bewteen egusi and non-egusi genotypes
SNP	Chr6	6338291	C	T	1/1	0/0	0/0	Common bewteen egusi and non-egusi genotypes
SNP	Chr6	6338342	C	T	1/1	0/0	0/0	Common bewteen egusi and non-egusi genotypes
SNP	Chr6	6338378	G	A	0/0	1/1	1/1	Common bewteen egusi and non-egusi genotypes
InDel	Chr6	6338592	A	AAAT	1/1	0/0	0/0	Common bewteen egusi and non-egusi genotypes
SNP	Chr6	6338647	A	T	1/1	0/0	0/0	Common bewteen egusi and non-egusi genotypes
InDel	Chr6	6338869	GC	G	0/0	1/1	1/1	Common bewteen egusi and non-egusi genotypes
InDel	Chr6	6340198	C	CT	1/1	1/1	0/0	Unique between B3 and X1625
SNP	Chr6	6340804	G	A	1/1	0/0	0/0	Common bewteen egusi and non-egusi genotypes
SNP	Chr6	6341388	C	T	1/1	0/0	0/0	Common bewteen egusi and non-egusi genotypes
InDel	Chr6	6341616	GT	G	0/0	1/1	1/1	Common bewteen egusi and non-egusi genotypes
InDel	Chr6	6342132	G	GA	0/0	1/1	1/1	Common bewteen egusi and non-egusi genotypes
SNP	Chr6	6342645	A	G	0/0	1/1	1/1	Common bewteen egusi and non-egusi genotypes
SNP	Chr6	6343881	C	T	1/1	0/0	0/0	Common bewteen egusi and non-egusi genotypes
SNP	Chr6	6343980	G	T	0/0	1/1	1/1	Common bewteen egusi and non-egusi genotypes
SNP	Chr6	6345070	C	T	1/1	0/0	0/0	Common bewteen egusi and non-egusi genotypes
InDel	Chr6	6346036	CT	C	0/0	1/1	1/1	Common bewteen egusi and non-egusi genotypes
SNP	Chr6	6346159	T	C	1/1	0/0	0/0	Common bewteen egusi and non-egusi genotypes
InDel	Chr6	6349182	A	AT	0/0	1/1	1/1	Common bewteen egusi and non-egusi genotypes
InDel	Chr6	6351988	A	AT	0/0	1/1	1/1	Common bewteen egusi and non-egusi genotypes
SNP	Chr6	6353511	A	G	0/0	1/1	1/1	Common bewteen egusi and non-egusi genotypes
SNP	Chr6	6356287	G	A	1/1	0/0	0/0	Common bewteen egusi and non-egusi genotypes
InDel	Chr6	6356362	TTC	T	0/0	1/1	1/1	Common bewteen egusi and non-egusi genotypes
SNP	Chr6	6358027	G	A	0/0	1/1	1/1	Common bewteen egusi and non-egusi genotypes
SNP	Chr6	6358940	G	A	0/0	1/1	1/1	Common bewteen egusi and non-egusi genotypes
SNP	Chr6	6359404	G	T	0/0	1/1	1/1	Common bewteen egusi and non-egusi genotypes
SNP	Chr6	6360876	A	C	0/0	1/1	1/1	Common bewteen egusi and non-egusi genotypes
SNP	Chr6	6362176	T	A	1/1	0/0	0/0	Common bewteen egusi and non-egusi genotypes
InDel	Chr6	6364446	AAT	A	0/0	1/1	1/1	Common bewteen egusi and non-egusi genotypes
[truncated: 1,867 more rows]
